# Supplementary material for: External validation of biomarkers for immune-related adverse events after immune checkpoint inhibition
Source: Front Immunol. 2022 Sep 29;13:1011040. doi: 10.3389/fimmu.2022.1011040 (PMC9556693; doi:10.3389/fimmu.2022.1011040)
Supplement: Supplementary file 1 [file Table_1.xlsx]

## Sheet: Supplemental Table I
Biomarker	Author	Year	Type of study	Cancer type	Cohort size	Treatment	Relationship with irAEs	Timepoint	PMID
CD4+ T cell (Effector memory)	Lozano et al.	2022	Retrospective	Melanoma	78	Mono/Combi	Increase is a risk factor for G3/4 irAEs	Baseline	35027754
NKT cells							None	Baseline or on-treatment	35027754
CD8+ T cell (Naive)							None	Baseline or on-treatment	35027754
CD8+ T cell (EMRA)							None	Baseline or on-treatment	35027754
CD8+ T cell (Effector memory)							None	Baseline or on-treatment	35027754
CD8+ T cell (Central memory)							None	Baseline or on-treatment	35027754
CD4+ T cell (Treg, memory)							None	Baseline or on-treatment	35027754
CD4+ T cell (Naive)							None	Baseline or on-treatment	35027754
CD4+ T cell (EMRA)							None	Baseline or on-treatment	35027754
CD4+ T cell (Central memory)							None	Baseline or on-treatment	35027754
CD4+ CD8+ T cell							None	Baseline or on-treatment	35027754
NK cell (CD56+ CD16+)							None	Baseline or on-treatment	35027754
NK cell (CD56+ CD16-)							None	Baseline or on-treatment	35027754
Monocyte (CD14+ CD16+)							None	Baseline or on-treatment	35027754
Monocyte (CD14+ CD16-)							None	Baseline or on-treatment	35027754
Monocyte (CD14- CD16+)							None	Baseline or on-treatment	35027754
B cell (Switched memory)							None	Baseline or on-treatment	35027754
B cell (Plasmablast)							None	Baseline or on-treatment	35027754
B cell (Non-switched memory)							None	Baseline or on-treatment	35027754
B cell (CD27-)							None	Baseline or on-treatment	35027754
Effector CD4+ T cells	Reschke et al.	2021	Prospective	Melanoma	15	Mono/Combi	Lower percentage is a risk factor	3 months after treatment	34360781
Activated CD4+ T cells							Higher percentage is a risk factor	3 months after treatment	34360781
Activated CD8+ T cells							Higher percentage is a risk factor	3 months after treatment	34360782
CD4+ T cell (Effector memory)							Higher percentage is a risk factor	Onset vs early treatment	34360782
CD8+ T cell (Effector memory)							Higher percentage is a risk factor	Onset vs early treatment	34360782
B cells							Decrease is a risk factor	Onset vs early treatment	34360782
Lymphocytes							None	Baseline, early, 2-3 weeks or 3 months after treatment	34360782
T lymphocytes							None	Baseline, early, 2-3 weeks or 3 months after treatment	34360782
T helper cells							None	Baseline, early, 2-3 weeks or 3 months after treatment	34360782
Cytotoxic T cells							None	Baseline, early, 2-3 weeks or 3 months after treatment	34360782
CD4/CD8 T cells							None	Baseline, early, 2-3 weeks or 3 months after treatment	34360782
NK cells							None	Baseline, early, 2-3 weeks or 3 months after treatment	34360782
Activated NK cells							None	Baseline, early, 2-3 weeks or 3 months after treatment	34360782
NKT cells							None	Baseline, early, 2-3 weeks or 3 months after treatment	34360782
Leukocytes							None	Baseline, early, 2-3 weeks or 3 months after treatment	34360782
α/β T cells							None	Baseline, early, 2-3 weeks or 3 months after treatment	34360782
γ/δ T cells							None	Baseline, early, 2-3 weeks or 3 months after treatment	34360782
Double-positive T cells							None	Baseline, early, 2-3 weeks or 3 months after treatment	34360782
Double-negative T cells							None	Baseline, early, 2-3 weeks or 3 months after treatment	34360782
α/β double-negative T cells							None	Baseline, early, 2-3 weeks or 3 months after treatment	34360782
γ/δ T double-negative cells							None	Baseline, early, 2-3 weeks or 3 months after treatment	34360782
Thymus emigrant CD4+							None	Baseline, early, 2-3 weeks or 3 months after treatment	34360782
Thymus emigrant CD8+							None	Baseline, early, 2-3 weeks or 3 months after treatment	34360782
CD4+ T cell (Naive)							None	Baseline, early, 2-3 weeks or 3 months after treatment	34360782
CD8+ T cell (Naive)							None	Baseline, early, 2-3 weeks or 3 months after treatment	34360782
CD4+ T cell (Central memory)							None	Baseline, early, 2-3 weeks or 3 months after treatment	34360782
CD8+ T cell (Central memory)							None	Baseline, early, 2-3 weeks or 3 months after treatment	34360782
Effector CD8+ T cells							None	Baseline, early, 2-3 weeks or 3 months after treatment	34360782
HLA-DR+ monocytes							None	Baseline, early, 2-3 weeks or 3 months after treatment	34360782
Treg							None	Baseline, early, 2-3 weeks or 3 months after treatment	34360782
PD-1+ T lymphocytes							None	Baseline, early, 2-3 weeks or 3 months after treatment	34360782
PD-1+ T helper cells							None	Baseline, early, 2-3 weeks or 3 months after treatment	34360782
PD-1+ cytotoxic T cells							None	Baseline, early, 2-3 weeks or 3 months after treatment	34360782
CTLA-4+ T lymphocytes							None	Baseline, early, 2-3 weeks or 3 months after treatment	34360782
CTLA-4+ T helper cells							None	Baseline, early, 2-3 weeks or 3 months after treatment	34360782
CTLA-4+ cytotoxic T cells							None	Baseline, early, 2-3 weeks or 3 months after treatment	34360782
ALC	Shi et al.	2021	Retrospective	NSCLC	32	Mono/Combi	Increase is a risk factor	Baseline	35070755
NLR							None	Baseline	35070755
PLR							None	Baseline	35070755
AEC							None	Baseline	35070755
PNI							None	Baseline	35070755
ANC							None	Baseline	35070755
B lymphocytes							None	Baseline	35070755
NK cells							None	Baseline	35070755
CD4+ T lymphocytes							None	Baseline	35070755
CD8+ T lymphocytes							None	Baseline	35070755
LDH							None	Baseline	35070755
hsCRP							None	Baseline	35070755
ESR							None	Baseline	35070755
IL-6							None	Baseline	35070755
IL-8							None	Baseline	35070755
IL-10							None	Baseline	35070755
TNF-α							None	Baseline	35070755
ALC	Michailidou et al.	2021	Retrospective	Mix	470	Mono/Combi	Increase is a risk factor	Baseline	33907229
PLT							Increase is a risk factor	Baseline	33907229
NLR							Decrease is a risk factor	Baseline	33907229
MLR							Decrease is a risk factor	Baseline	33907229
PLR							Decrease is a risk factor	Baseline	33907229
ANC							None	Baseline	33907229
AMC							None	Baseline	33907229
WBC	Isono et al.	2021	Retrospective	NSCLC	180	Anti-PD-1/PD-L1	Increase is a risk factor	Baseline	33201587
ALC							Increase is a risk factor	Baseline	33201587
PD-L1 TPS							Increase is a risk factor for pneumonitis	Baseline	33201587
AEC							Increase is a risk factor for pneumonitis	Baseline	33201587
AMC							Decrease is a risk factor for pneumonitis	Baseline	33201587
CRP							Increase is a risk factor for pneumonitis	Baseline	33201587
PLT							None	Baseline	33201587
ANC							None	Baseline	33201587
ABC							None	Baseline	33201587
LDH							None	Baseline	33201587
Albumin							None	Baseline	33201587
NLR							None	Baseline	33201587
LMR							None	Baseline	33201587
PLR							None	Baseline	33201587
IL-1β	Kurimoto et al.	2020	Prospective	Mix	26	Mono/Combi	Increase is a risk factor for thyroid AE	Baseline	32086984
IL-2							Increase is a risk factor for thyroid AE	Baseline	32086984
GM-CSF							Increase is a risk factor for thyroid AE	Baseline	32086984
Thyroglobulin ab							Increase is a risk factor for thyroid AE	Early after treatment	32086984
Thyroid autoantibodies							Increase is a risk factor for thyroid AE	Early after treatment	32086984
IL-8							Decrease is a risk factor for thyroid AE	Early after treatment	32086984
G-CSF							Decrease is a risk factor for thyroid AE	Early after treatment	32086984
MCP-1							Decrease is a risk factor for thyroid AE	Early after treatment	32086984
PLT							Decrease is a risk factor for thyroid AE	Early after treatment	32086984
IL-4							None	Baseline or early after treatment	32086984
IL-5							None	Baseline or early after treatment	32086984
IL-6							None	Baseline or early after treatment	32086984
IL-7							None	Baseline or early after treatment	32086984
IL-10							None	Baseline or early after treatment	32086984
IL-12							None	Baseline or early after treatment	32086984
IL-13							None	Baseline or early after treatment	32086984
IL-17							None	Baseline or early after treatment	32086984
IFN-γ							None	Baseline or early after treatment	32086984
TNF-α							None	Baseline or early after treatment	32086984
MIP-1b							None	Baseline or early after treatment	32086984
AEC							None	Baseline or early after treatment	32086984
PLT							Decrease is a risk factor for thyroid AE	Early after treatment	32086984
Treg/CD4+ T cells	K. H. Kim et al.	2020	Retrospective/Prospective	TET/NSCLC	31/60	Anti-PD-1	Decrease is a risk factor for G3/4 irAEs	7d posttreatment	32076579
Ki-67+/PD-1+CD8+ T cells							Increase is a risk factor for G3/4 irAEs	7d posttreatment	32076579
eTreg/CD4+ T cells							Decrease is a risk factor for G3/4 irAEs	7d posttreatment	32076579
eTreg							Lower fold increase is a risk factor for G3/4 irAEs	7d posttreatment vs Baseline	32076579
TNF-α+/CD8+ T cells							None	Baseline or early after treatment	32076579
Non-suppressive cells							None	Baseline or early after treatment	32076579
TNF-α+/CD4+ T cells							None	Baseline or early after treatment	32076579
IFN-γ+/CD4+ T cells							None	Baseline or early after treatment	32076579
IL-17A+/CD4+ T cells							None	Baseline or early after treatment	32076579
Th17/Th1							Increase is a risk factor for G3/4 irAEs	Baseline	32076579
dNLR	Eun et al.	2019	Retrospective	Mix	391	Anti-PD-1	Decrease is a risk factor	Baseline	31575933
ANC							None	Baseline	31575933
WBC							None	Baseline	31575933
AEC							None	Baseline	31575933
Albumin							None	Baseline	31575933
CRP	Abolhassani et al.	2019	Retrospective	Melanoma	37	Mono/Combi	Increase is a risk factor	Onset vs Baseline	31492984
NLR	Pavan et al.	2019	Retrospective	NSCLC	174	Mono/Combi	Decrease is a risk factor	Baseline	31015312
PLR							Decrease is a risk factor	Baseline	31015312
PLT							None	Baseline	31015312
ALC							None	Baseline	31015312
ANC							None	Baseline	31015312
Rheumatoid factor	Toi et al.	2019	Retrospective	NSCLC	137	Anti-PD-1	Risk factor for skin AE	Baseline	30589930
Antinuclear antibody							Risk factor	Baseline	30589930
Thyroid autoantibodies							Risk factor for thyroid AE	Baseline	30589930
CRP	Stroud et al.	2019	Retrospective	Mix	87	Anti-PD-1	Increase is a risk factor	Onset vs Baseline	29207939
AEC	Nakamura et al.	2018	Retrospective	Melanoma	45	Anti-PD-1	Increase is a risk factor for endocrine AE	Baseline	30753621
REC							Increase is a risk factor for endocrine AE	1 month after treatment	30753621
WBC							Lower count is a risk factor for vitiligo AE	Baseline	30753621
ANC							None	Baseline	30753621
NLR							None	Baseline	30753621
AMC							None	Baseline	30753621
ALC							None	Baseline	30753621
ALC	Diehl et al.	2017	Retrospective	Mix	167	Anti-PD-1	Increase is a risk factor	Baseline	29371985
WBC	Fujisawa et al.	2017	Retrospective	Melanoma	101	Anti-PD-1	Increase is a risk factor for G3/4 irAEs	irAE ocurrence	28736218
RNC							None	irAE ocurrence/Baseline	28736218
REC							None	irAE ocurrence/Baseline	28736218
RMC							None	irAE ocurrence/Baseline	28736218
RLC							Decrease is a risk factor for G3/4 irAEs	irAE ocurrence/Baseline	28736218
RNC							Increase is a risk factor for lung/GI AE	irAE ocurrence/Baseline	28736218
B cells	Das et al.	2017	Prospective	Melanoma	39	Combination	Decrease is a risk factor for G3/4 irAEs	Early after treatment vs Baseline	29309048
CD21lo B cells							Increase is a risk factor for G3/4 irAEs	Early after treatment vs Baseline	29309048
Plasmablasts							Increase is a risk factor for G3/4 irAEs	Early after treatment vs Baseline	29309048
T cells							None	Early after treatment vs Baseline	29309048
NK cells							None	Early after treatment vs Baseline	29309048
Myeloid cells							None	Early after treatment vs Baseline	29309048
Firmicutes	Chaput et al.	2017	Prospective	Melanoma	26	Anti-CTLA-4	Enrichment is a risk factor for colitis	Baseline	28368458
Treg							Decrease is a risk factor for colitis	Baseline	28368458
CD4+ T cells							Increase is a risk factor for colitis	Baseline	28368458
CD4+ T cell (Memory)							None	Baseline	28368458
α4β7+ CD4+ T cells							None	Baseline	28368458
CD4+ T cell (Naive)							None	Baseline	28368458
CD8+ T cells							None	Baseline	28368458
CD8+ T cell (Memory)							None	Baseline	28368458
α4β7+ CD8+ T cells							None	Baseline	28368458
CD8+ T cell (Naive)							None	Baseline	28368458
IL-6							Decrease is a risk factor for colitis	Baseline	28368458
IL-8							Decrease is a risk factor for colitis	Baseline	28368458
sCD25							Decrease is a risk factor for colitis	Baseline	28368458
NLR	Khoja et al.	2016	Retrospective	Melanoma	183	Anti-CTLA-4	None	Baseline, post cycle 2 and end of treatment	27683208
PLR							None	Baseline, post cycle 2 and end of treatment	27683208
ELR							None	Baseline, post cycle 2 and end of treatment	27683208
CD4+ T cells	Damuzzo et al.	2016	Prospective	Melanoma	44	Anti-CTLA-4	None	Baseline and early after treatment	28123888
CD8+ T cells							None	Baseline and early after treatment	28123888
PD-1+ CD4+ T cells							Increase is a risk factor	Early after treatment vs Baseline	28123888
PD-1+ CD8+ T cells							None	Baseline and early after treatment	28123888
T lymphocytes							None	Baseline and early after treatment	28123888
Eosinophils	Jaber et al.	2006	Prospective	Melanoma	63	Anti-CTLA-4	Increase is a risk factor for skin AE	Onset vs baseline	16490844
Supplemental Table I. Medline at the National Library of Medicine was searched through the NCBI website using the search terms
immunotherapy', 'immune checkpoint inhibitor', 'irAEs', 'biomarkers', 'prediction' and synonyms. Furthermore, relevant citations
from the articles returned in the original search were followed-up. In total, 20 articles from 2006 to 2022 were identified.

## Sheet: Supplemental Table II
Case	[DV1]_HEP	[DV2]_COL	[DV3]_THY	[DV4]_HEP_∧_COL	[DV5]_HEP_∧_COL_∧_THY	[F01]_30589930_ANA_0=neg_1=pos	[F02]_33201587_Age	[F03]_31572933_BMI	[F04]_33201587_CRP	[F05]_28123888_WBC_c/nl	[F06]_30753621_PMN_c/nl	[F07]_30753621_Lymphocytes_c/nl	[F08]_30753621_Monocytes_c/nl	[F09]_30753621_Eosinophils_c/nl	[F10]_16490844_Eosinophils/WBC_%	[F11]_16490844_Eosinophils/PMN_%	[F12]_31572933_Platelets_c/nl	[F13]_30753621_NLR	[F14]_31572933_dNLR	[F15]_33907229_MLR	[F16]_27683208_ELR	[F17]_27683208_PLR	[F18]_28123888_CD3+_c/nl	[F19]_28123888_CD4+_c/nl	[F20]_28123888_CD8+_c/nl	[F21]_28368458_CD4+_naive_c/nl	[F22]_28368458_CD8+_naive_c/nl	[F23]_28368458_CD8+_Tcm_c/nl	[F24]_28368458_CD8+_Tem_c/nl	[F25]_28368458_CD8+_Temra_c/nl	[F26]_28123888_CD3+_%	[F27]_29309048_CD3+_%	[F28]_28123888_CD4+_%	[F29]_28123888_CD8+_%	[F30]_34360781_CD4+_Tcm_%	[F31]_34360781_CD4+_Temra_%	[F32]_34360781_CD4+_effectors_%	[F33]_34360781_CD4+_HLA-DR+_%	[F34]_28123888_CD3+_CD4+_PD1+_%	[F35]_28368458_CD4+_FoxP3+_Treg_%	[F36]_34360781_CD8+_Tem_%	[F37]_34360781_CD8+_Temra_%	[F38]_34360781_CD8+_effectors_%	[F39]_28123888_CD3+_CD8+_PD1+_%	[F40]_29309048_CD56+_NK_%	[F41]_29309048_CD19/MNC_c/nl	[F42]_29309048_CD19+/CD45+_c/nl	[F43]_29309048_CD19/MNC_%	[F44]_29309048_CD19+/CD45+_%
C001	0	1	0	1	1	1	65	41.8	43.2	7.93	5.87	1.18	0.86	0.02	0.252207	0.340716	309	4.97458	2.84951	0.728814	0.0169492	261.864	0.360011	0.208065	0.119894	0.0607454	0.0139885	0.0077102	0.0292437	0.0689513	4.54	82.69	57.79	31.56	0.26	58.41	58.15	21.37	31.63	12.83	24.39	57.51	81.9	61.23	8.13	0.0281131	0.0313772	2.63	0.4
C002	0	1	0	1	1	0	68	32.1	8	7.36	5.53	1.12	0.61	0.07	0.951087	1.26582	145	4.9375	3.02186	0.544643	0.0625	129.464	0.704173	0.491383	0.17894	0.0574862	0.0202315	0.0297252	0.0380404	0.0909434	9.57	62.67	69.78	25.41	0.28	80.76	80.48	10.22	42.97	11.91	21.26	50.82	72.08	59.21	19.38	0.0715044	0.0698549	4.69	0.95
C003	1	0	0	1	1	0	47	22.4	2.9	6.66	5.65	0.81	0.17	0.01	0.15015	0.176991	223	6.97531	5.59406	0.209877	0.0123457	275.309	0.398665	0.114158	0.08506	0.00630074	0.00607163	0.0101385	0.0470265	0.0218235	5.99	58.31	28.64	21.34	0.2	77.12	76.92	18.37	58.45	15.69	55.29	25.66	80.95	58.72	26.51	0.0717511	0.0691357	7.84	1.04
C004	1	1	1	1	1	1	78	25.36	4.2	5.78	4.7	0.76	0.29	0.02	0.346021	0.425532	185	6.18421	4.35185	0.381579	0.0263158	243.421	0.435408	0.287166	0.0523415	0.0402947	0.00231442	0.00528163	0.0136492	0.0310963	7.53	59.07	65.95	12.02	3.2	61.04	57.84	28.19	47.24	16.13	26.08	59.41	85.49	43.19	24.17	0.0696837	0.0684925	6.31	1.18
C005	1	1	0	1	1	1	57	21.48	2.9	3.15	2.13	0.46	0.34	0.16	5.07937	7.51174	310	4.63043	2.08824	0.73913	0.347826	673.913	0.379524	0.306374	0.0399274	0.0610189	0.0218839	0.00707112	0.00609579	0.00487663	12.05	74.03	80.73	10.52	0.08	68.8	68.72	20.75	36.53	16.69	15.27	12.21	27.48	39.69	11.58	0.00444664	0.00454545	0.63	0.14
C006	1	1	0	1	1	0	64	32.18	126	12.1	8.2	2.48	1.39	0.02	0.165289	0.243902	348	3.30645	2.10256	0.560484	0.00806452	140.323	2.85825	1.60271	0.772569	0.271614	0.0900056	0.054121	0.156901	0.471542	23.62	91.07	56.07	27.03	1.52	55.97	54.45	5.71	35.51	6.97	20.31	61.04	81.35	62.44	6.02	0.0850769	0.0727218	2.2	0.6
C007	1	0	1	1	1	1	67	30.93	38.7	7.66	3.93	2.92	0.41	0.38	4.96084	9.66921	237	1.34589	1.05362	0.140411	0.130137	81.1644	1.78874	1.09424	0.444831	0.136809	0.0290619	0.0591577	0.159266	0.197345	23.35	80.88	61.17	24.87	0.22	54.18	53.96	25.23	33.42	10.5	35.8	44.36	80.16	21.64	8.86	0.153255	0.147876	5.81	1.93
C008	1	0	0	1	1	1	51	27.43	2.9	7.27	5.03	1.56	0.44	0.21	2.88858	4.17495	311	3.22436	2.24554	0.282051	0.134615	199.359	0.980482	0.755564	0.16055	0.226282	0.0209397	0.0325893	0.0661003	0.040921	13.49	67.4	77.06	16.37	0.09	54.84	54.75	6.43	20.03	7.88	41.17	25.49	66.66	58.76	12.36	0.198623	0.192337	10.82	2.65
C009	0	1	0	1	1	0	77	30.1	5.4	7.85	4.9	1.73	1.05	0.15	1.91083	3.06122	227	2.83237	1.66102	0.606936	0.0867052	131.214	1.24568	1.02524	0.105383	0.247559	0.0085223	0.0146162	0.0435279	0.0387169	15.87	79.72	82.3	8.46	3.11	62.05	58.94	13.35	37.2	7.61	41.3	36.74	78.04	71.39	8.17	0.0707046	0.0648126	3.32	0.83
C010	1	0	0	1	1	0	22	19.76	58.7	10.69	8.3	1.02	1.24	0.11	1.029	1.3253	416	8.13725	3.4728	1.21569	0.107843	407.843	0.622904	0.43383	0.111918	0.0839215	0.0318633	0.0170881	0.0458444	0.0171226	5.83	73.73	69.65	17.97	0.26	66.89	66.63	18.02	41.61	15.3	40.96	15.3	56.26	41.95	13.16	0.051867	0.0430064	3.06	0.4
C011	1	1	0	1	1	0	58	19.1	2.9	5.56	3.01	2.12	0.37	0.04	0.719424	1.3289	208	1.41981	1.18039	0.174528	0.0188679	98.1132	1.49968	0.77565	0.619248	0.317632	0.176457	0.0813346	0.162994	0.198462	26.97	76.88	51.72	41.29	2.96	42.15	39.19	7.38	25.8	8.77	26.32	32.05	58.37	36.6	15.14	0.0578777	0.0576102	2.36	1.04
C012	1	1	1	1	1	1	62	25.15	3.6	5.38	3.34	1.25	0.61	0.17	3.15985	5.08982	150	2.672	1.63725	0.488	0.136	120	0.568162	0.372433	0.168554	0.0948586	0.0197787	0.0307756	0.0676035	0.0503961	10.56	58.13	65.55	29.67	0.12	66.48	66.36	8.74	38.77	8.65	40.11	29.9	70.01	55.11	21.68	0.166002	0.161411	9.94	3
C013	0	1	0	1	1	1	52	24.03	2.9	6.55	3.39	2.53	0.58	0.04	0.610687	1.17994	179	1.33992	1.07278	0.229249	0.0158103	70.751	1.4742	1.35523	0.0737849	0.464559	0.0290616	0.0145521	0.02074	0.00943115	22.51	74.17	91.93	5.01	0.1	55.6	55.5	3.23	27.12	7.77	28.11	12.78	40.89	45.4	12.56	0.153871	0.153634	6.56	2.35
C014	1	1	0	1	1	0	41	24.34	262	17.77	14.97	1.53	1.09	0.09	0.506472	0.601202	417	9.78431	5.34643	0.712418	0.0588235	272.549	1.17319	1.03833	0.107418	0.300537	0.0711203	0.0219914	0.00761636	0.00669005	6.6	84.06	88.5	9.16	0.15	63.46	63.31	10.42	18.5	11.42	7.09	6.23	13.32	19.04	9.27	0.0763812	0.0770846	3.17	0.43
C015	0	0	0	0	0	1	74	32.95	5.6	5.96	4.76	0.47	0.61	0.08	1.34228	1.68067	257	10.1277	3.96667	1.29787	0.170213	546.809	0.27143	0.169746	0.0697963	0.0127647	0.0130055	0.00592474	0.0277933	0.0230728	4.55	55.94	62.54	25.71	0.54	72.59	72.05	32.79	56.61	10.89	39.82	33.06	72.88	79.71	11.49	0.0837258	0.0537146	5.28	0.9
C016	1	1	1	1	1	0	74	28.52	8.7	6.71	3.59	2.27	0.72	0.09	1.34128	2.50696	223	1.5815	1.15064	0.317181	0.0396476	98.2379	1.50641	1.04083	0.406963	0.405654	0.133718	0.0506403	0.0260973	0.196507	22.45	73.91	69.09	27.02	3.34	47.42	44.08	14.6	24.39	10.12	6.41	48.29	54.7	22.15	15.12	0.0890117	0.0896841	3.55	1.34
C017	0	0	1	0	1	1	49	15.41	10	5.72	3.58	1.31	0.71	0.07	1.22378	1.95531	285	2.73282	1.6729	0.541985	0.0534351	217.557	0.864733	0.765188	0.0753701	0.213766	0.0183453	0.0110415	0.0197855	0.0261978	15.12	73.78	88.49	8.72	0.36	59.58	59.22	8.47	31.32	10.88	26.25	34.76	61.01	43.95	16.81	0.045807	0.0468124	2.41	0.82
C018	0	0	0	0	0	0	53	23.32	2.9	4.8	3.05	1.42	0.28	0.04	0.833333	1.31148	126	2.14789	1.74286	0.197183	0.028169	88.7324	0.849326	0.526967	0.169167	0.217521	0.040271	0.0110004	0.0225747	0.0953208	17.69	71.09	62.05	19.92	0.95	45.98	45.03	13.82	29.43	11.05	13.34	56.35	69.69	45.8	10.93	0.12163	0.121726	8.79	2.54
C019	1	0	1	1	1	1	69	28.34	2.9	5.43	3.94	0.66	0.75	0.07	1.28913	1.77665	192	5.9697	2.6443	1.13636	0.106061	290.909	0.395319	0.179321	0.148643	0.0203064	0.00387384	0.00393632	0.071791	0.0690418	7.28	59.49	45.36	37.6	1.11	62.43	61.32	28.99	61.88	16.74	48.3	46.45	94.75	54.56	25.2	0.0372424	0.0363183	2.55	0.67
C020	0	1	1	1	1	1	74	31.65	35.2	6.33	3.77	1.66	0.62	0.24	3.79147	6.36605	242	2.27108	1.47266	0.373494	0.144578	145.783	1.49851	1.28333	0.150464	0.614684	0.0553643	0.0211921	0.0119205	0.0619868	23.67	73.48	85.64	10.04	0.59	46.38	45.79	5.06	14.85	8.04	7.92	41.2	49.12	50.23	13.14	0.122351	0.124133	5.08	1.96
C021	0	0	0	0	0	0	73	22.85	6.3	9.89	5.47	3.32	0.96	0.09	0.91001	1.64534	373	1.64759	1.23756	0.289157	0.0271084	112.349	2.16494	1.23017	0.570373	0.344388	0.0137414	0.0190813	0.0722667	0.465284	21.89	68.89	56.82	26.35	12.82	60.17	47.35	26.98	41.3	12.88	12.67	81.58	94.25	26.99	25.54	0.0257956	0.0265643	0.43	0.27
C022	1	0	0	1	1	1	53	23.22	2.9	6.64	6.2	0.03	0.37	0.01	0.150602	0.16129	301	206.667	14.0909	12.3333	0.333333	10033.3	0.249661	0.105771	0.100256	0.0193484	0.00729455	0.00151229	0.0114311	0.0800177	3.76	75.58	42.37	40.16	3.28	34.99	31.71	27.94	57.69	21.35	11.4	79.81	91.21	63.8	7.41	0.0386028	0.037999	5.99	0.57
C023	1	0	0	1	1	1	29	17.78	66.7	3.84	1.87	0.94	0.77	0.15	3.90625	8.02139	221	1.98936	0.949239	0.819149	0.159574	235.106	0.468439	0.362823	0.0319366	0.04544	0.000857358	0.00230415	0.0235773	0.00519773	12.2	59.46	77.45	6.82	0.43	48.55	48.12	31.05	0.84	16.59	73.83	16.28	90.11	12.24	18.35	0.0920658	0.0877076	6.33	2.28
C024	0	0	0	0	0	0	27	19.41	2.9	7.41	4.5	1.86	0.79	0.22	2.96896	4.88889	160	2.41935	1.54639	0.424731	0.11828	86.0215	1.96322	1.21243	0.592588	0.344204	0.244443	0.102684	0.141895	0.103567	26.49	67.65	61.76	30.18	0.22	58.77	58.55	8.22	22.46	10.4	23.94	17.48	41.42	23.68	9.83	0.392932	0.395457	10.55	5.34
C025	1	0	1	1	1	0	56	26.05	5.1	4.65	2.93	1.22	0.4	0.08	1.72043	2.73038	235	2.40164	1.70349	0.327869	0.0655738	192.623	0.648089	0.433409	0.18703	0.0933609	0.0391414	0.0175462	0.0224051	0.107938	13.94	66.22	66.87	28.86	1.2	53.11	51.91	15.06	33	15.14	11.98	57.71	69.69	15.57	11.01	0.149017	0.150236	11.68	3.23
C026	1	0	1	1	1	0	50	23.77	2.9	2.67	1.49	0.74	0.42	0.01	0.374532	0.671141	98	2.01351	1.26271	0.567568	0.0135135	132.432	0.720219	0.441503	0.236144	0.10697	0.0292293	0.0284278	0.0765147	0.101972	26.97	77.21	61.3	32.79	0.17	59.27	59.1	8.6	19.71	9.86	32.4	43.18	75.58	22.94	13	0.0358738	0.0368753	2.88	1.38
C027	1	0	1	1	1	0	48	29.39	2.9	5.92	3.33	1.95	0.39	0.23	3.88514	6.90691	197	1.70769	1.28571	0.2	0.117949	101.026	1.28986	0.863907	0.275362	0.167708	0.0693709	0.0375913	0.085376	0.0830236	21.79	56.47	66.98	21.35	0.36	57.9	57.54	8.95	45.46	8.48	31.01	30.15	61.16	62.68	31.98	0.165888	0.167295	6.16	2.83
C028	1	0	0	1	1	1	68	26.77	2.9	7.14	4.78	1.47	0.51	0.35	4.90196	7.32218	305	3.2517	2.02542	0.346939	0.238095	207.483	1.12562	0.899177	0.140139	0.565447	0.0283436	0.0175992	0.0402818	0.0539144	15.76	64.51	79.88	12.45	0.34	32.01	31.67	7.07	18.72	6.16	28.74	38.47	67.21	57.95	20.98	0.123381	0.118988	5.24	1.67
C029	0	1	1	1	1	1	80	29.3	19.3	6.73	4.31	1.68	0.42	0.28	4.16048	6.49652	287	2.56548	1.78099	0.25	0.166667	170.833	1.61627	1.12728	0.333332	0.459054	0.0414388	0.0560673	0.125201	0.110625	24.02	67.25	69.75	20.62	2.01	50.56	48.55	10.87	23.17	10.3	37.56	33.19	70.75	52.41	15.29	0.203943	0.201117	8.06	2.99
C030	0	1	0	1	1	0	64	25.41	10.5	9.75	7.86	0.91	0.8	0.15	1.53846	1.9084	289	8.63736	4.15873	0.879121	0.164835	317.582	0.620685	0.531671	0.054442	0.13019	0.0156205	0.0117154	0.0131511	0.0139551	6.37	67.62	85.66	8.77	0.51	65.46	64.95	11.93	36.69	10.59	24.16	25.63	49.79	54.75	17.12	0.014644	0.0152627	0.93	0.16
C031	0	1	1	1	1	1	45	26.4	162	6.47	4.71	1.04	0.55	0.15	2.31839	3.18471	237	4.52885	2.67614	0.528846	0.144231	227.885	1.69915	1.21052	0.343441	0.538031	0.125149	0.0455189	0.0754219	0.0973507	26.26	71.09	71.24	20.21	0.04	51.44	51.4	9.95	21.87	8.56	21.96	28.35	50.31	42.57	10.14	0.0880506	0.0878053	5.61	1.36
C032	1	0	0	1	1	0	64	25.31	2.9	5.83	3.77	1.62	0.37	0.05	0.857633	1.32626	225	2.32716	1.8301	0.228395	0.0308642	138.889	1.16498	0.864594	0.241479	0.369513	0.076267	0.0639919	0.048497	0.0527228	19.98	63.93	74.22	20.73	0.46	53.81	53.35	6.22	24.47	7.48	20.08	21.83	41.91	53.09	20.74	0.140174	0.137798	6.81	2.36
C033	0	0	0	0	0	0	53	50.5	11.7	8.05	5.33	1.49	0.89	0.26	3.22981	4.87805	215	3.57718	1.95956	0.597315	0.174497	144.295	1.26555	1.01622	0.18224	0.0871752	0.0344672	0.0313338	0.0472805	0.0691583	15.72	49.03	80.3	14.4	1.29	73.53	72.24	10.98	34.23	7.24	25.94	37.95	63.89	44.62	23.43	0.374488	0.376842	10.82	4.68
C034	1	0	1	1	1	1	46	41.62	256	8.2	5.45	2.14	0.32	0.26	3.17073	4.77064	182	2.54673	1.98182	0.149533	0.121495	85.0467	2.09687	1.3844	0.552923	0.371129	0.114527	0.0456165	0.149243	0.243537	25.57	76.13	66.02	26.37	0.24	57	56.76	6.39	23.73	8.83	26.99	44.05	71.04	24.09	13.37	0.0973395	0.0962237	3.91	1.17
C035	0	0	0	0	0	0	59	22.05	4.8	5.6	3.94	1.02	0.47	0.15	2.67857	3.80711	278	3.86275	2.37349	0.460784	0.147059	272.549	0.847695	0.55574	0.16728	0.0682464	0.0248565	0.0435643	0.0567339	0.0421253	15.14	70.93	65.56	19.73	0.38	76.42	76.04	12.94	30.63	16.26	33.92	25.18	59.1	55.35	10.25	0.0990367	0.0983742	7.76	1.76
C036	1	1	0	1	1	1	72	24.32	12.8	5.26	2.99	1.51	0.55	0.12	2.28137	4.01338	446	1.98013	1.31718	0.364238	0.0794702	295.364	1.54617	0.823918	0.340579	0.362289	0.0416488	0.0179146	0.108044	0.172972	29.39	82.18	53.29	22.03	0.13	27.28	27.15	21.83	38.94	5.49	31.72	50.79	82.51	57.86	4.07	0.0466397	0.0487437	2.16	0.93
C037	1	1	1	1	1	0	59	22.12	4.2	4.62	2.38	1.62	0.44	0.15	3.24675	6.30252	237	1.46914	1.0625	0.271605	0.0925926	146.296	2.35459	1.74261	0.473528	0.787401	0.195871	0.0904859	0.105494	0.0816766	50.97	76.7	74.01	20.11	0.38	44.55	44.17	9.27	22.37	6.91	22.28	17.25	39.53	46.86	12.97	0.101743	0.105255	4.12	2.28
C038	0	0	0	0	0	0	78	29.75	7.2	4.93	2.68	1.31	0.79	0.08	1.62272	2.98507	232	2.0458	1.19111	0.603053	0.0610687	177.099	1.08729	0.785497	0.274305	0.228293	0.0191362	0.028948	0.0586883	0.167533	22.05	56.75	72.24	25.23	0.33	63.28	62.95	6.84	38.97	10.51	21.4	61.08	82.48	65.88	27.53	0.112272	0.114568	3.65	2.32
C039	0	0	1	0	1	0	74	21.16	25.2	5.9	4.7	0.5	0.49	0.14	2.37288	2.97872	184	9.4	3.91667	0.98	0.28	368	0.382525	0.321126	0.0454656	0.0307993	0.00346659	0.0189329	0.0147997	0.00826648	6.48	54.42	83.95	11.89	0.31	75.54	75.23	17.96	39.05	14.95	32.55	18.18	50.73	45.01	21.09	0.0577384	0.0591957	3.76	1
C040	0	1	0	1	1	1	68	23.57	143	38.63	37.01	1.16	0.38	0.02	0.0517732	0.0540394	633	31.9052	22.8457	0.327586	0.0172414	545.69	1.07932	0.999484	0.0414745	0.658564	0.00673961	0.00642855	0.0227591	0.00554722	2.79	68.99	92.6	3.84	1.26	29.66	28.4	5.51	20.67	7.27	54.88	13.38	68.26	70.51	18.59	0.107465	0.109353	5.86	0.28
C041	1	1	0	1	1	1	57	33.94	13.6	5.87	3.23	2.06	0.52	0.04	0.681431	1.23839	181	1.56796	1.22348	0.252427	0.0194175	87.8641	1.79598	1.09271	0.616129	0.51666	0.109357	0.0340792	0.11496	0.357733	30.6	82.58	60.84	34.31	0.73	40.17	39.44	9.7	31.91	7.23	18.66	58.06	76.72	32.29	2.76	0.135541	0.140597	5.24	2.4
C042	0	1	1	1	1	1	38	27.55	29.9	10.83	7.6	2.21	0.92	0.09	0.831025	1.18421	332	3.43891	2.35294	0.41629	0.040724	150.226	2.72263	1.80716	0.697918	0.544704	0.271332	0.0809926	0.113288	0.232298	25.14	72.37	66.38	25.63	0.26	56.74	56.48	6.83	94.96	6.57	16.23	33.28	49.51	91.38	10.74	0.285665	0.301134	6.97	2.78
C043	1	0	0	1	1	0	80	25.78	38.7	5.34	3.39	1.27	0.43	0.22	4.11985	6.48968	215	2.66929	1.73846	0.338583	0.173228	169.291	0.658497	0.372798	0.267055	0.0799665	0.0212379	0.0341266	0.101812	0.109878	12.33	45.79	56.61	40.56	0.29	46.41	46.12	26.82	43.69	10.1	38.12	41.14	79.26	50.48	40.88	0.0455509	0.049044	2.5	0.92
C044	0	0	1	0	1	1	65	20.69	2.9	10.88	8.6	1.08	1.15	0.01	0.0919118	0.116279	353	7.96296	3.77193	1.06481	0.00925926	326.852	1.89183	1.33706	0.355454	0.739549	0.0464182	0.072276	0.142218	0.0945423	17.39	59.65	70.68	18.79	0.21	39.3	39.09	7.66	11.32	8.72	40.01	26.6	66.61	42.36	18.69	0.490754	0.498436	12.46	4.58
C045	0	1	1	1	1	1	55	27.4	2.9	9.03	6.4	2.04	0.5	0.06	0.664452	0.9375	192	3.13725	2.43346	0.245098	0.0294118	94.1176	2.29413	1.95467	0.267085	0.866238	0.105746	0.0704784	0.0344663	0.0563942	25.41	76.05	85.2	11.64	0.14	50.02	49.88	9.91	24.97	5.16	12.9	21.11	34.01	37.6	9.61	0.17113	0.180738	5.94	2
C046	0	1	1	1	1	1	49	32.28	45.8	8.35	5.8	1.75	0.73	0.04	0.479042	0.689655	215	3.31429	2.27451	0.417143	0.0228571	122.857	1.57548	1.31375	0.234798	0.566273	0.0861691	0.0216736	0.0187838	0.108171	18.87	76.19	83.39	14.9	0.19	53.18	52.99	8.62	24.44	9.39	8	46.07	54.07	18.35	10.63	0.159402	0.165321	6.66	1.98
C047	0	1	1	1	1	0	66	26.54	54.6	4.9	3.66	0.56	0.45	0.21	4.28571	5.7377	199	6.53571	2.95161	0.803571	0.375	355.357	0.465909	0.38194	0.0665259	0.109052	0.0120282	0.00741077	0.0220613	0.0250256	9.51	75.81	81.98	14.28	0.34	59.79	59.45	16.07	42.85	12.97	33.16	37.62	70.78	53.73	10.72	0.0127324	0.0146422	1.03	0.3
C048	1	0	0	1	1	1	52	25.4	3.3	8.72	6.7	1.57	0.39	0.02	0.229358	0.298507	229	4.26752	3.31683	0.248408	0.0127389	145.86	1.58172	1.25309	0.276485	0.297723	0.0462838	0.102235	0.0962215	0.031744	18.14	64.56	79.22	17.48	0.1	68.75	68.65	10.77	38.48	8.45	34.8	11.48	46.28	57.95	20.01	0.154162	0.159885	6.34	1.83
C049	0	0	1	0	1	1	68	32.95	4.8	6.58	5.09	0.89	0.47	0.1	1.51976	1.96464	221	5.7191	3.41611	0.52809	0.11236	248.315	0.649073	0.526436	0.0988308	0.114281	0.0245875	0.019177	0.0318014	0.0232649	9.86	54.84	81.11	15.23	0.21	66.93	66.72	8.25	42.33	7.27	32.18	23.54	55.72	56.5	26.26	0.0624801	0.0639869	5.04	0.97
C050	0	0	0	0	0	1	50	32.15	19.6	10.02	7.89	1	0.85	0.22	2.19561	2.78834	525	7.89	3.70423	0.85	0.22	525	1.32711	0.890413	0.387812	0.113002	0.0612416	0.0809042	0.129944	0.115722	13.24	60.99	67.09	29.22	1.57	71.89	70.32	12.1	45.05	10.19	33.51	29.84	63.35	73.47	22.01	0.122595	0.127475	4.33	1.27
C051	1	1	0	1	1	1	64	25.06	2.9	6.04	4.28	1.32	0.33	0.06	0.993377	1.40187	250	3.24242	2.43182	0.25	0.0454545	189.394	1.27311	0.902665	0.316286	0.298267	0.0873097	0.0454966	0.0883053	0.0951746	21.08	57.82	70.9	24.84	0.15	52.18	52.03	9.95	36.84	7.36	27.92	30.09	58.01	56.09	29.7	0.0978999	0.102422	3.8	1.7
C052	1	0	0	1	1	1	81	25.35	96.7	16.56	13.52	1.18	1.68	0.16	0.966184	1.18343	430	11.4576	4.44737	1.42373	0.135593	364.407	0.677476	0.5208	0.10598	0.103915	0.00703474	0.0133048	0.038844	0.0467963	4.09	50.51	76.87	15.64	2.38	65.59	63.21	8.59	51.26	5.93	36.65	44.16	80.81	52.6	12.34	0.265948	0.275807	9.64	1.67
C053	0	1	0	1	1	1	81	26.3	7.1	9	6.86	1.14	0.83	0.11	1.22222	1.6035	229	6.01754	3.20561	0.72807	0.0964912	200.877	0.974047	0.740538	0.191465	0.0703437	0.00561937	0.0262012	0.0831396	0.0765047	10.82	62.36	76.03	19.66	0.31	72.65	72.34	18.88	51.61	9.85	43.42	39.96	83.38	63.05	15.84	0.0959038	0.0976376	4.6	1.08
C054	0	1	0	1	1	1	65	29.86	4.2	15.35	14.03	0.67	0.58	0.06	0.390879	0.427655	171	20.9403	10.6288	0.865672	0.0895522	255.224	0.619034	0.557829	0.0497035	0.224118	0.014377	0.00846192	0.00550435	0.0213602	4.03	75.14	90.11	8.03	2.02	52.96	50.94	9.67	29.38	7.16	11.07	42.98	54.05	49.09	7.98	0.081069	0.0881626	5.3	0.57
C055	0	1	1	1	1	1	84	30.93	18.3	4.99	2.89	1.31	0.49	0.27	5.41082	9.34256	161	2.20611	1.37619	0.374046	0.206107	122.901	1.35435	0.771422	0.511256	0.0969694	0.0221343	0.0963253	0.109149	0.283647	27.14	78.44	56.96	37.75	5	72.06	67.06	13.98	45.89	9.58	21.35	55.48	76.83	18.18	10.33	0.0251501	0.0260966	1.66	0.52
C056	1	0	0	1	1	0	62	24	2.9	10.05	5.27	3.61	0.95	0.17	1.69154	3.22581	237	1.45983	1.10251	0.263158	0.0470914	65.651	5.02664	3.00447	1.4661	0.23232	0.086413	0.112693	0.259056	1.00794	50.02	83.23	59.77	29.17	24.59	52.96	28.37	15.31	48.76	3.09	17.67	68.75	86.42	27.32	11.25	0.0993322	0.105746	1.55	1.05
C057	0	0	0	0	0	1	72	22.53	5.6	5.52	4.18	0.91	0.31	0.08	1.44928	1.91388	155	4.59341	3.1194	0.340659	0.0879121	170.33	0.882189	0.560163	0.280786	0.185249	0.148989	0.0486608	0.0551427	0.0279941	15.98	45.59	63.5	31.83	0.32	51.35	51.03	20.14	38.19	15.1	19.64	9.97	29.61	71.03	35.01	0.0265935	0.0295648	2.37	0.54
C058	0	0	0	0	0	1	54	29.35	6.2	11.33	8.75	1.49	1.04	0.02	0.176523	0.228571	233	5.87248	3.39147	0.697987	0.0134228	156.376	1.64092	1.45244	0.138196	0.556556	0.0473505	0.0400593	0.0396403	0.0111462	14.48	62.46	88.51	8.42	0.07	56.32	56.25	11.7	21.5	7.52	28.68	8.07	36.75	55.97	21.25	0.0225607	0.02724	0.88	0.24
C059	1	0	0	1	1	1	69	22.66	2.9	6.87	4.8	1.57	0.46	0.03	0.436681	0.625	280	3.05732	2.31884	0.292994	0.0191083	178.344	1.48806	1.11697	0.216896	0.0895826	0.0065289	0.0195108	0.0316576	0.159199	21.66	82.66	75.06	14.58	16.79	58.74	41.95	31.14	21.06	4.93	14.6	73.4	88	19.19	6.43	0.0743482	0.0762778	3.22	1.11
C060	0	0	0	0	0	1	67	40.23	11	11.26	9.48	0.91	0.83	0.02	0.17762	0.21097	219	10.4176	5.32584	0.912088	0.021978	240.659	0.943798	0.742903	0.135645	0.204325	0.0168229	0.0342991	0.0328292	0.0516937	8.38	73.09	78.71	14.37	0.43	64.91	64.48	9.61	33.38	6.68	24.2	38.11	62.31	39.25	8.42	0.0267445	0.0319999	1.66	0.28
C061	1	0	0	1	1	1	29	32.03	52.3	9.25	6.65	1.92	0.45	0.2	2.16216	3.00752	241	3.46354	2.55769	0.234375	0.104167	125.521	1.82336	1.18115	0.538122	0.681588	0.33525	0.057254	0.0776073	0.0680098	19.71	73.96	64.78	29.51	0.27	35.83	35.56	5.15	17.07	6.67	14.42	12.64	27.06	23.61	17.56	0.0601368	0.0635205	2.23	0.69
C062	1	0	0	1	1	1	63	28.2284	2.9	5.42	2.95	1.96	0.41	0.07	1.29151	2.37288	285	1.5051	1.19433	0.209184	0.0357143	145.408	1.3942	0.942742	0.313226	0.172527	0.066787	0.0780402	0.136171	0.0322282	25.72	56.79	67.62	22.47	0.21	66.03	65.82	8.02	32.04	6.67	43.47	10.29	53.76	49.43	30.06	0.115338	0.121701	4.37	2.25
C063	1	0	0	1	1	1	35	26.83	8.3	6.01	3.53	1.77	0.51	0.14	2.32945	3.96601	277	1.99435	1.42339	0.288136	0.079096	156.497	2.00547	1.51032	0.368011	0.634967	0.195518	0.063664	0.0538241	0.0550049	33.37	67.13	75.31	18.35	0.25	46.94	46.69	7.77	20.66	7.21	14.63	14.95	29.58	29.3	14.56	0.174257	0.178627	5.8	2.97
C064	1	0	1	1	1	0	47	25.4603	12.8	10.06	7.99	1.64	0.41	0.01	0.0994036	0.125156	261	4.87195	3.8599	0.25	0.00609756	159.146	1.47093	1.107	0.297675	0.410113	0.129256	0.0829858	0.0427168	0.0427168	14.62	79.25	75.26	20.24	1.23	54.78	53.55	6.76	25.99	7.59	14.35	14.35	28.7	26.87	11.88	0.0248127	0.0260189	1.45	0.26
C065	1	1	1	1	1	1	47	21.1553	10.1	4.93	2.71	1.14	0.54	0.09	1.82556	3.32103	237	2.37719	1.22072	0.473684	0.0789474	207.895	0.99188	0.598788	0.241847	0.376746	0.0716894	0.0118274	0.116321	0.0420094	20.12	69.28	60.37	24.38	0.7	22.65	21.95	14.88	25.18	10.03	48.1	17.37	65.47	51.18	17.93	0.0244115	0.0268864	1.69	0.55
C066	0	1	0	1	1	1	50	16.0037	6	5.86	2.94	2.3	0.42	0.15	2.55973	5.10204	275	1.27826	1.00685	0.182609	0.0652174	119.565	2.19243	1.13318	0.928031	0.418037	0.236518	0.0996564	0.156742	0.285988	30.23	75.96	48.92	43.98	3.86	47.45	43.59	7.81	25.97	11.95	19.42	27.36	46.78	16.08	5.87	0.155007	0.156472	5.68	2.67
C067	1	0	0	1	1	1	62	24.5888	0.6	4.29	2.23	1.36	0.54	0.1	2.331	4.4843	228	1.63971	1.08252	0.397059	0.0735294	167.647	0.831961	0.63346	0.0744051	0.205905	0.0177279	0.0157987	0.0137652	0.0271133	19.39	54.05	76.14	8.94	0.79	56.88	56.09	6.79	36.26	8.45	18.5	36.44	54.94	54.59	27.93	0.0179063	0.0184839	0.96	0.43
C068	1	0	1	1	1	1	49	24.8783	11.5	5.17	1.65	2.83	0.49	0.18	3.48162	10.9091	319	0.583039	0.46875	0.173145	0.0636042	112.721	2.62028	1.23302	1.12423	0.608215	0.209411	0.119589	0.265985	0.529243	50.68	82.06	47.06	42.9	0.61	44.37	43.76	7.24	30.11	8.74	23.66	47.08	70.74	42.86	9.37	0.0830668	0.08581	2.46	1.66
C069	0	0	1	0	1	1	59	36.2036	9.3	6.51	4.23	1.63	0.45	0.16	2.45776	3.78251	206	2.59509	1.85526	0.276074	0.0981595	126.38	2.14204	1.32243	0.694577	0.517363	0.110748	0.112193	0.210022	0.261614	32.9	77.52	61.74	32.43	3.2	47.95	44.75	14.09	25.33	7.44	30.24	37.67	67.91	36.22	7.43	0.062105	0.0644936	2.31	0.99
C070	1	0	0	1	1	0	46	33.564	34.7	11.64	8.17	2.41	0.94	0.04	0.343643	0.489596	384	3.39004	2.35447	0.390041	0.0165975	159.336	2.42603	1.93139	0.355483	0.997212	0.159141	0.0330682	0.0392685	0.124006	20.84	77.02	79.61	14.65	0.96	39.54	38.58	8.89	18.76	6.25	11.05	34.88	45.93	23.16	6.28	0.294929	0.297241	8.39	2.55
C071	0	0	0	0	0	1	74	29.3524	1.2	5.83	3.91	1.34	0.49	0.09	1.54374	2.30179	99	2.91791	2.03646	0.365672	0.0671642	73.8806	1.35605	0.478917	0.702804	0.0935775	0.0426214	0.0706198	0.156162	0.433401	23.26	74.89	35.32	51.83	0.11	65.97	65.86	17.68	43.06	9.72	22.22	61.67	83.89	30.53	13.62	0.0764393	0.079483	3.33	1.36
C072	0	0	0	0	0	0	63	21.737	8.2	7.66	5.57	1.1	0.7	0.26	3.39426	4.66786	233	5.06364	2.66507	0.636364	0.236364	211.818	1.06072	0.536507	0.443022	0.215784	0.0173009	0.0141987	0.0341245	0.377398	13.85	70.39	50.58	41.77	0.73	42.36	41.63	8.72	25.67	7.41	7.7	85.19	92.89	40.03	11.38	0.0492129	0.05023	2.67	0.66
C073	0	0	1	0	1	0	43	26.6016	0.6	4.51	2.62	1.46	0.37	0.03	0.665188	1.14504	232	1.79452	1.38624	0.253425	0.0205479	158.904	1.42486	0.717211	0.611163	0.367186	0.347475	0.0810243	0.100948	0.081715	31.59	68.31	50.34	42.89	0.1	42.66	42.56	4.63	20.07	7.39	16.52	13.37	29.89	31.09	15.07	0.0476618	0.0484742	2.62	1.07
C074	0	0	0	0	0	0	62	33.4482	5.4	8.7	6.1	1.81	0.65	0.11	1.26437	1.80328	331	3.37017	2.34615	0.359116	0.0607735	182.873	1.95085	1.49684	0.327866	0.423144	0.0697412	0.0872671	0.114281	0.063033	22.5	75.3	76.76	17.08	0.07	65.45	65.38	7.77	37.91	8.34	34.18	18.85	53.03	51.93	9.22	0.12399	0.126189	4.86	1.45
C075	0	0	1	0	1	0	69	29.9709	1.3	6.99	4.93	1.47	0.45	0.11	1.57368	2.23124	157	3.35374	2.3932	0.306122	0.0748299	106.803	1.76781	1.26047	0.452672	0.379754	0.0813781	0.102473	0.13034	0.148435	25.44	61.24	71.24	26.01	0.44	60.54	60.1	10.14	32.5	9.11	28.17	32.09	60.26	50.64	23.61	0.0410549	0.0425404	2.05	0.61
C076	0	0	0	0	0	0	63	39.3853	4.7	6.5	4.2	1.7	0.35	0.21	3.23077	5	213	2.47059	1.82609	0.205882	0.123529	125.294	1.17813	0.980309	0.1249	0.292723	0.0217709	0.0151402	0.0153059	0.0748721	18.18	59.03	83.31	10.76	4.22	59.83	55.61	15.31	1.72	7.18	12.04	58.91	70.95	2	26.77	0.0570235	0.0581504	2.83	0.89
C077	0	0	1	0	1	1	60	25.8294	4.2	6.33	4.08	1.25	0.84	0.13	2.05371	3.18627	224	3.264	1.81333	0.672	0.104	179.2	1.22736	1.08046	0.124223	0.38673	0.0641343	0.0405286	0.0038265	0.0141742	19.45	72.24	87.9	9.96	0.11	63.12	63.01	10.05	36.34	6.57	3.12	11.56	14.68	40.07	12.87	0.0321314	0.0332749	1.49	0.53
C078	0	0	0	0	0	1	73	29.8526	1.8	9.37	4.22	4.14	0.91	0.08	0.853789	1.89573	301	1.01932	0.819417	0.219807	0.0193237	72.7053	3.53433	2.07114	0.902427	0.70143	0.0639733	0.0805114	0.161358	0.614144	38.09	70.63	58.17	25.78	2.11	46.89	44.78	8.91	34.76	4.65	17.54	66.76	84.3	44.75	14.88	0.108964	0.11409	2.19	1.22
C079	0	0	0	0	0	1	71	25.4327	0.7	5.52	2.97	1.51	0.77	0.16	2.89855	5.38721	157	1.96689	1.16471	0.509934	0.10596	103.974	1.31086	0.920675	0.362693	0.219205	0.0265366	0.0200216	0.038772	0.277363	23.75	56.65	70.23	27.67	0.22	62.43	62.21	8.58	35.54	7.04	10.69	76.47	87.16	17.04	14.85	0.145754	0.150087	6.12	2.72
C080	0	0	0	0	0	0	75	23.1147	0.9	4.58	3.14	0.8	0.43	0.2	4.36681	6.36943	152	3.925	2.18056	0.5375	0.25	190	0.816497	0.433623	0.0804322	0.103597	0.0164312	0.0112594	0.0181551	0.0345864	17.83	71.74	53.11	9.85	0.31	63.03	62.72	11.89	35.53	9.6	22.57	43	65.57	36.37	8.07	0.0442058	0.0454598	3.76	0.99
C081	0	1	0	1	1	0	64	35.7597	5.6	9.62	6.59	1.82	0.97	0.2	2.079	3.0349	253	3.62088	2.17492	0.532967	0.10989	139.011	1.98832	1.48987	0.416863	0.354657	0.0641439	0.0836597	0.180234	0.0888256	20.67	74.21	74.93	20.97	0.19	62.65	62.46	25.11	45.11	12.45	43.24	21.31	64.55	49.76	16.77	0.0262298	0.0293308	0.8	0.3
C082	1	0	1	1	1	1	61	54.6017	18.8	6.79	4.16	1.67	0.57	0.35	5.15464	8.41346	186	2.49102	1.58175	0.341317	0.209581	111.377	1.86483	1.09471	0.63052	0.104738	0.0274524	0.0470152	0.0704424	0.48561	27.46	69.39	58.7	33.81	12.31	74.36	62.05	21.07	1.9	8.33	11.17	77.02	88.19	0.37	11.94	0.100013	0.10499	3.58	1.55
C083	0	1	0	1	1	1	66	29.1918	13.6	8.2	5.88	1.54	0.55	0.17	2.07317	2.89116	266	3.81818	2.53448	0.357143	0.11039	172.727	2.89496	2.22084	0.589848	1.31556	0.349257	0.0796727	0.0575352	0.103384	35.3	69.67	76.71	20.37	0.2	37.52	37.32	9.72	19.75	11.17	9.75	17.53	27.28	36.16	13.09	0.0624392	0.0676862	1.96	0.83
C084	1	0	0	1	1	1	81	23.7022	0.6	7.34	4.71	1.73	0.41	0.43	5.85831	9.12951	235	2.72254	1.79087	0.236994	0.248555	135.838	1.82144	1.52688	0.200945	0.615494	0.0499372	0.0463502	0.0194826	0.0851746	24.82	65.36	83.83	11.03	0.53	55.8	55.27	8.9	28.94	7.87	9.7	42.39	52.09	44.81	12.14	0.105457	0.106961	4.14	1.46
C085	1	0	0	1	1	0	50	22.9926	0.8	5.55	4.29	0.52	0.4	0.32	5.76577	7.45921	253	8.25	3.40476	0.769231	0.615385	486.538	0.538981	0.443005	0.0768148	0.0137109	0.0145625	0.018565	0.0172876	0.0263998	9.71	54.09	82.19	14.25	0.17	71.64	71.47	25.28	0.41	9.24	22.51	34.37	56.88	1.22	30.84	0.0103859	0.0114098	1	0.21
C086	0	1	1	1	1	0	53	31.1419	1	10.52	6.53	3.07	0.7	0.15	1.42586	2.29709	206	2.12704	1.63659	0.228013	0.0488599	67.101	2.66955	2.2542	0.345352	0.735222	0.130026	0.109255	0.0686826	0.0373877	25.38	60.51	84.44	12.94	0.17	61.49	61.32	4.92	23.05	7.8	19.89	10.83	30.72	33.54	20.99	0.181432	0.18558	4.76	1.76
C087	0	0	1	0	1	1	45	24.1633	10.9	5.31	4.46	0.47	0.33	0.03	0.564972	0.672646	189	9.48936	5.24706	0.702128	0.0638298	402.128	0.59777	0.378624	0.110627	0.040053	0.0181476	0.0113652	0.0461022	0.035012	11.26	69.52	63.34	18.51	1.28	70.85	69.57	21.27	0.38	9.65	41.67	31.65	73.32	0.91	11.99	0.0502317	0.0515677	3.57	0.97
C088	0	1	1	1	1	0	71	33.8972	5.7	6.34	3.19	2.1	0.66	0.36	5.67823	11.2853	182	1.51905	1.0127	0.314286	0.171429	86.6667	0.992336	0.857843	0.0949271	0.137066	0.0244392	0.0368904	0.0126055	0.020992	15.65	56.17	86.45	9.57	0.22	73.73	73.51	17.96	34.5	11.06	13.28	22.11	35.39	37.89	30.53	0.0605982	0.0634499	2.88	1
C089	0	1	1	1	1	0	63	31.5334	136	6.8	5.39	0.64	0.61	0.14	2.05882	2.5974	212	8.42188	3.8227	0.953125	0.21875	331.25	0.577623	0.394494	0.111619	0.0574588	0.0124681	0.012732	0.0313352	0.055084	8.49	63.52	68.3	19.32	0.84	72.06	71.22	24.5	40.14	20.15	28.07	49.35	77.42	47.81	23.88	0.029315	0.0315906	2.09	0.46
C090	0	1	1	1	1	0	78	23.1206	9.5	6.65	3.82	1.89	0.7	0.14	2.10526	3.66492	180	2.02116	1.34982	0.37037	0.0740741	95.2381	2.46196	2.28256	0.116589	1.12829	0.0331912	0.0382329	0.0245083	0.020657	37.02	77.92	92.71	4.74	0.32	47.09	46.77	9.67	18.38	10.94	21.02	17.72	38.74	40.84	10.72	0.121619	0.126898	3.19	1.91
C091	1	0	1	1	1	1	51	22.6757	0.8	6.71	3.29	2.06	0.61	0.66	9.83607	20.0608	234	1.59709	0.961988	0.296117	0.320388	113.592	1.97894	0.951702	0.695927	0.198807	0.0962752	0.0925413	0.257743	0.249367	29.49	74.41	48.09	35.17	2.93	61.93	59	13.29	0.72	7.57	37.04	35.83	72.87	0.42	5.96	0.163158	0.16724	5.65	2.49
C092	1	0	0	1	1	0	73	29.321	6.5	10.41	8.23	1.19	0.81	0.09	0.864553	1.09356	255	6.91597	3.77523	0.680672	0.0756303	214.286	0.965947	0.560154	0.287616	0.101593	0.0237167	0.0230788	0.0895319	0.151288	9.28	60.36	57.99	29.78	3.8	60.81	57.01	17.65	42.57	11.32	31.13	52.6	83.73	44.98	26.34	0.034331	0.037345	1.38	0.36
C093	1	0	0	1	1	1	69	24.6943	2	6.19	3.7	1.76	0.65	0.03	0.484653	0.810811	260	2.10227	1.48594	0.369318	0.0170455	147.727	1.83109	1.10788	0.473488	0.492635	0.119554	0.0738202	0.128493	0.15162	29.58	70.93	60.5	25.86	0.27	47.2	46.93	12.47	30.01	9.49	27.14	32.02	59.16	65.29	18.59	0.114223	0.119455	3.8	1.93
C094	0	0	0	0	0	1	30	19.7109	1.4	6.45	3.31	2.06	0.5	0.45	6.97674	13.5952	181	1.6068	1.05414	0.242718	0.218447	87.8641	2.30157	1.26699	0.840155	0.35263	0.262022	0.125021	0.183031	0.270081	35.68	71.86	55.05	36.5	0.64	58.25	57.61	9.59	30.13	8.81	21.79	32.15	53.94	26.23	9.76	0.119142	0.125813	3.96	1.95
C095	1	0	0	1	1	1	52	30.7564	0.8	7.22	4.69	1.74	0.53	0.21	2.90859	4.47761	282	2.6954	1.85375	0.304598	0.12069	162.069	0.759736	0.40434	0.261509	0.282409	0.074854	0.000693093	0.000533148	0.185429	10.52	61.63	53.22	34.42	17.93	28.47	10.54	15.13	36.57	9.68	0.2	70.91	71.11	38.85	27.46	0.0262035	0.0273319	1.95	0.38
C096	0	0	1	0	1	0	38	24.9037	2.9	8.16	4.88	2.48	0.52	0.17	2.08333	3.48361	231	1.96774	1.4878	0.209677	0.0685484	93.1452	2.37615	1.83196	0.401543	0.638685	0.15821	0.0938079	0.0748056	0.0747196	29.12	66.34	77.1	16.9	0.22	54.47	54.25	7.63	23.86	9.72	18.63	18.61	37.24	35.27	4.33	0.300519	0.308551	8.48	3.78
C097	1	0	0	1	1	0	78	28.5018	0.7	6.07	3.2	1.95	0.53	0.3	4.94234	9.375	190	1.64103	1.11498	0.271795	0.153846	97.4359	2.2864	1.44791	0.715933	0.40927	0.0669205	0.0559399	0.0926638	0.500409	37.67	78	63.33	31.31	18.69	51.97	33.28	12.98	25.2	6.68	12.94	69.9	82.84	16.59	9.55	0.0198145	0.0219649	0.81	0.36
C098	0	0	0	0	0	1	84	24.1623	13.1	7.23	5.29	1.18	0.63	0.04	0.55325	0.756144	395	4.48305	2.7268	0.533898	0.0338983	334.746	0.827835	0.53095	0.239193	0.214773	0.101159	0.115628	0.012271	0.0101343	11.45	47.85	64.14	28.89	0.26	44.97	44.71	17.9	30.62	9.91	5.13	4.24	9.37	28.56	34.33	0.0369927	0.0377688	1.84	0.52
C099	0	1	0	1	1	1	48	32.9819	2	9.54	6.57	1.9	0.91	0.03	0.314465	0.456621	377	3.45789	2.21212	0.478947	0.0157895	198.421	2.21936	1.82527	0.304926	0.6417	0.0930508	0.0500683	0.0524822	0.109325	23.26	69.43	82.24	13.74	0.26	57.83	57.57	7.16	22.97	7.28	17.21	35.85	53.06	37.75	16.16	0.0951439	0.0998754	2.8	1.05
C100	0	0	1	0	1	0	60	26.9598	2.7	4.08	2.54	1.04	0.35	0.1	2.45098	3.93701	218	2.44231	1.64935	0.336538	0.0961538	209.615	1.23229	0.739913	0.430887	0.292856	0.0791128	0.034074	0.0250524	0.292648	30.2	73.86	60.04	34.97	0.53	44.71	44.18	23.51	0.4	13.97	5.81	67.92	73.73	0.36	14	0.0176614	0.0191752	0.98	0.47
C101	0	0	0	0	0	0	56	19.808	52.1	10.73	9.02	0.71	0.67	0.01	0.0931966	0.110865	227	12.7042	5.27485	0.943662	0.0140845	319.718	0.628962	0.312803	0.136142	0.15335	0.0621212	0.0067125	0.0344168	0.0328913	5.86	62.21	49.73	21.65	0.49	39.66	39.17	15.03	23.22	10.41	25.28	24.16	49.44	23.04	20.05	0.0352973	0.0404665	2.29	0.38
C102	0	0	0	0	0	0	46	32.2831	95.7	19.22	15.6	1.98	1.34	0.11	0.57232	0.705128	381	7.87879	4.30939	0.676768	0.0555556	192.424	1.97498	1.4511	0.42815	0.82014	0.0586342	0.0218033	0.0349524	0.31276	10.28	75.47	73.47	21.68	0.48	35.74	35.26	4.49	21.29	5.59	8.16	73.05	81.21	26.64	12.93	0.045116	0.0492306	1.62	0.26
C103	0	0	1	0	1	1	67	26.6728	5.5	5.05	2.4	1.46	0.47	0.6	11.8812	25	230	1.64384	0.90566	0.321918	0.410959	157.534	1.31176	0.935966	0.287012	0.44925	0.0316449	0.0146516	0.093329	0.147386	25.98	56.88	71.35	21.88	2.65	31.63	28.98	19.61	0.23	15.14	32.52	51.35	83.87	0.19	24.31	0.0320356	0.0403625	1.61	0.8
C104	0	1	1	1	1	1	70	34.4148	0.6	5.96	3.47	1.82	0.5	0.09	1.51007	2.59366	271	1.90659	1.39357	0.274725	0.0494505	148.901	1.07377	0.827058	0.200129	0.232862	0.019462	0.0400782	0.0530878	0.0875005	18.02	49.04	77.02	18.64	0.47	54.88	54.41	12.71	25	9.69	26.53	43.72	70.25	31.9	38.29	0.048072	0.050814	2.15	0.85
C105	0	1	0	1	1	1	74	21.7365	0.6	5.54	3.71	1.14	0.57	0.05	0.902527	1.34771	257	3.25439	2.02732	0.5	0.0438596	225.439	0.906938	0.733806	0.0940304	0.19038	0.0212921	0.0213516	0.0196863	0.0317003	16.37	53.09	80.91	10.37	0.58	54.54	53.96	8.85	31.83	11.97	20.94	33.71	54.65	53	32.55	0.0803686	0.0825333	3.9	1.49
C106	1	0	1	1	1	1	38	30.4053	3	9.6	7.65	1.04	0.78	0.03	0.3125	0.392157	258	7.35577	3.92308	0.75	0.0288462	248.077	0.923731	0.608567	0.241557	0.155461	0.0633155	0.0300867	0.0802049	0.0679503	9.62	61.53	65.88	26.15	0.36	56.33	55.97	7.87	32.45	9.39	33.2	28.13	61.33	37.27	19.17	0.0127494	0.0131816	1.08	0.14
C107	1	0	0	1	1	1	49	29.05	104	13.2	8.82	2.95	0.98	0.38	2.87879	4.30839	631	2.98983	2.0137	0.332203	0.128814	213.898	1.12124	0.777532	0.275788	0.214485	0.0674181	0.0584223	0.108051	0.0418963	8.49	34.96	69.35	24.6	0.7	52.46	51.76	13.99	52.71	8.36	39.18	15.19	54.37	48.48	26.24	0.512343	0.518332	13.25	3.93
C108	1	1	0	1	1	1	54	32	3.9	10.59	7.86	1.87	0.74	0.1	0.944287	1.27226	264	4.20321	2.87912	0.395722	0.0534759	141.176	2.30334	1.70448	0.455523	0.451286	0.0987504	0.0642533	0.111762	0.180757	21.75	60.96	74	19.78	3.54	54.84	51.3	8.84	33.41	6.58	24.53	39.68	64.21	42.65	20.71	0.223354	0.228755	6.59	2.16
C109	0	0	0	0	0	1	50	28.04	51.8	4.62	1.68	2.24	0.49	0.17	3.67965	10.119	192	0.75	0.571429	0.21875	0.0758929	85.7143	1.98953	1.34529	0.439884	0.433854	0.147339	0.105616	0.0765016	0.110428	43.06	74.64	67.62	22.11	8.67	55.96	47.29	7.6	31.83	4.8	17.39	25.1	42.49	42.74	10.1	0.221985	0.227053	7.23	4.91
C110	0	1	0	1	1	0	59	31.99	41.9	4.81	2.99	1.34	0.35	0.1	2.079	3.34448	207	2.23134	1.64286	0.261194	0.0746269	154.478	1.78625	1.0343	0.6695	0.283261	0.171723	0.118899	0.18019	0.198687	37.14	68.41	57.9	37.48	0.76	54.26	53.5	9.54	38.18	5.89	26.91	29.68	56.59	30.68	14.88	0.11972	0.124959	4.49	2.6
Supplemental Table II. 59 unique biomarkers [F01-F59] were extracted from 20 articles identified via Medline search and applied on our dataset including 110 stage III/IV melanoma patients.
For every patient, irAEs were classified into 5 dependent variables [DV1-DV5]. 9 external clinical paramerers [XF1-XF9] per patient were also considered for analysis.
11 patient characteristics [PC1-PC11] regarding baseline stage, pretreatment and rounds of Ipi/Nivo were also listed.
[truncated: 35 more columns]

## Sheet: Supplemental Table III
part	feature	p-value Hepatitis	p-value Colitis	p-value Thyroiditis	p-value Hepatitis|Colitis	p-value Hepatitis|Colitis|Thyroiditis	fdr_Hepatitis	fdr_Colitis	fdr_Thyroiditis	fdr_Hepatitis|Colitis	fdr_Hepatitis|Colitis|Thyroiditis	AUC.Hepatitis	AUC.Colitis	AUC.Thyroiditis	AUC.Hepatitis|Colitis	AUC.Hepatitis|Colitis|Thyroiditis
A	f01_30589930_ANA_0=neg_1=pos	0.526464	0.586736	0.760466	0.267979	0.220353	0.820065	0.859993	0.905465	0.966724	0.879536	0.530242	0.526786	0.515023	0.55619	0.571214
A	f02_33201587_Age	0.0571154	0.0963297	0.471217	0.738486	0.410163	0.502185	0.78719	0.801402	0.966724	0.879536	0.606183	0.595714	0.541357	0.52	0.556222
A	f03_31572933_BMI	0.119943	0.213962	0.345822	0.612167	0.979476	0.630189	0.859993	0.787226	0.966724	1	0.586862	0.571607	0.554083	0.530286	0.498001
A	f04_33201587_CRP	0.483099	0.0427914	0.551645	0.332626	0.827811	0.814415	0.690313	0.837835	0.966724	1	0.539147	0.61625	0.534111	0.557524	0.485007
A	f05_28123888_WBC_c/nl	0.488223	0.656834	0.0266772	0.492282	0.688715	0.814415	0.859993	0.34559	0.966724	1	0.53881	0.525714	0.6269	0.540952	0.527486
A	f06_30753621_PMN_c/nl	0.317057	0.849685	0.0183548	0.877592	0.619786	0.718662	0.947189	0.34559	0.966724	1	0.555948	0.511071	0.63503	0.509333	0.533983
A	f07_30753621_Lymphocytes_c/nl	0.229162	0.457724	0.931027	0.0865997	0.556482	0.692636	0.859993	0.944923	0.966724	1	0.567204	0.542857	0.505125	0.601905	0.54023
A	f08_30753621_Monocytes_c/nl	0.0646338	0.357648	0.0850606	0.533515	0.100341	0.502185	0.859993	0.50712	0.966724	0.68232	0.603159	0.553036	0.598621	0.537143	0.611944
A	f09_30753621_Eosinophils_c/nl	0.9183	0.365417	0.340568	0.842136	0.877194	0.94622	0.859993	0.787226	0.966724	1	0.49412	0.552143	0.554613	0.512	0.489255
A	f10_16490844_Eosinophils/WBC_%	0.733453	0.321643	0.100103	0.959055	0.941406	0.867902	0.859993	0.50712	0.966724	1	0.519153	0.557143	0.594203	0.496762	0.494753
A	f11_16490844_Eosinophils/PMN_%	0.619019	0.36925	0.0926773	0.959055	0.953109	0.8539	0.859993	0.50712	0.966724	1	0.52789	0.551786	0.596324	0.503238	0.495752
A	f12_31572933_Platelets_c/nl	0.0440866	0.928202	0.00540142	0.0983998	0.33188	0.502185	0.990306	0.34559	0.966724	0.879536	0.612399	0.494643	0.659244	0.598286	0.566217
A	f13_30753621_NLR	0.147189	0.992563	0.122239	0.368947	0.480418	0.630189	0.992563	0.50712	0.966724	0.989953	0.580981	0.499286	0.588547	0.553524	0.548226
A	f14_31572933_dNLR	0.268734	0.992563	0.116376	0.542087	0.653887	0.702842	0.992563	0.50712	0.966724	1	0.561828	0.499286	0.589961	0.536381	0.530735
A	f15_33907229_MLR	0.0612828	0.674903	0.39019	0.169643	0.260755	0.502185	0.859993	0.787226	0.966724	0.879536	0.604503	0.524286	0.549311	0.581714	0.576712
A	f16_27683208_ELR	0.844702	0.292239	0.386793	0.772745	0.854204	0.926447	0.859993	0.787226	0.966724	1	0.488911	0.560714	0.549664	0.482667	0.487256
A	f17_27683208_PLR	0.949539	0.720875	0.205059	0.753173	0.606886	0.963711	0.859993	0.733897	0.966724	1	0.496304	0.520714	0.572641	0.518857	0.464768
A	f18_28123888_CD3+_c/nl	0.631825	0.399813	0.577965	0.877594	1	0.8539	0.859993	0.837835	0.966724	1	0.526882	0.548571	0.53199	0.509333	0.49975
A	f19_28123888_CD4+_c/nl	0.304124	0.178539	0.665215	0.676579	0.729745	0.713117	0.859993	0.853484	0.966724	1	0.55746	0.5775	0.52492	0.524952	0.523738
A	f20_28123888_CD8+_c/nl	0.456662	0.36925	0.638488	0.504505	0.402067	0.814415	0.859993	0.837835	0.966724	0.879536	0.541667	0.551786	0.527041	0.53981	0.557221
A	f21_28368458_CD4+_naive_c/nl	0.191934	0.0672598	0.393613	0.908037	0.503573	0.692636	0.690313	0.787226	0.966724	1	0.572917	0.605357	0.548957	0.507048	0.545727
A	f22_28368458_CD8+_naive_c/nl	0.501566	0.763137	0.357007	0.964169	0.825475	0.814415	0.879547	0.787226	0.966724	1	0.537634	0.5175	0.552846	0.502857	0.515242
A	f23_28368458_CD8+_Tcm_c/nl	0.662134	0.70697	0.301906	0.546347	0.746382	0.858711	0.859993	0.787226	0.966724	1	0.52453	0.478214	0.559208	0.536	0.522239
A	f24_28368458_CD8+_Tem_c/nl	0.157547	0.435497	0.625295	0.908037	0.906381	0.630189	0.859993	0.837835	0.966724	1	0.578965	0.545	0.528102	0.507048	0.508246
A	f25_28368458_CD8+_Temra_c/nl	0.453025	0.375913	0.785624	0.667217	0.335602	0.814415	0.859993	0.905465	0.966724	0.879536	0.542003	0.551071	0.51573	0.525714	0.565717
A	f26_28123888_CD3+_%	0.91839	0.668107	0.0645501	0.91567	0.619789	0.94622	0.859993	0.50712	0.966724	1	0.49412	0.524821	0.605868	0.493524	0.533983
A	f27_29309048_CD3+_%	0.49202	0.0164625	0.522292	0.0488183	0.128129	0.814415	0.559724	0.833349	0.966724	0.768794	0.461526	0.638036	0.536762	0.617143	0.603698
A	f28_28123888_CD4+_%	0.0203156	0.0081198	0.634076	0.362145	0.0821481	0.502185	0.552147	0.837835	0.966724	0.68232	0.629536	0.652321	0.472605	0.554286	0.618441
A	f29_28123888_CD8+_%	0.0664657	0.0250885	0.785624	0.464417	0.257656	0.502185	0.568672	0.905465	0.966724	0.879536	0.602487	0.628929	0.48427	0.543619	0.577211
A	f30_34360781_CD4+_Tcm_%	0.302627	0.422726	0.588511	0.797378	0.721429	0.713117	0.859993	0.837835	0.966724	1	0.557628	0.54625	0.531106	0.515429	0.524488
A	f31_34360781_CD4+_Temra_%	0.152298	0.66359	0.904051	0.309069	0.21012	0.630189	0.859993	0.939018	0.966724	0.879536	0.579973	0.525179	0.50707	0.560571	0.585457
A	f32_34360781_CD4+_effectors_%	0.0629723	0.957878	0.59284	0.272469	0.257654	0.502185	0.992563	0.837835	0.966724	0.879536	0.603831	0.503214	0.530753	0.565333	0.577211
A	f33_34360781_CD4+_HLA-DR+_%	0.54269	0.559157	0.9114	0.900411	0.842685	0.820065	0.859993	0.939018	0.966724	1	0.534106	0.53375	0.506539	0.507619	0.513743
A	f34_28123888_CD3+_CD4+_PD1+_%	0.807153	0.632326	0.0791523	0.664883	0.375772	0.912809	0.859993	0.50712	0.966724	0.879536	0.513777	0.527679	0.600566	0.525905	0.56047
A	f35_28368458_CD4+_FoxP3+_Treg_%	0.29153	0.559154	0.12678	0.877592	0.819752	0.713117	0.859993	0.50712	0.966724	1	0.558972	0.53375	0.587487	0.509333	0.484258
A	f36_34360781_CD8+_Tem_%	0.253393	0.71623	0.616566	0.375827	0.13567	0.692636	0.859993	0.837835	0.966724	0.768794	0.563844	0.521071	0.528809	0.552762	0.601699
A	f37_34360781_CD8+_Temra_%	0.540699	0.428217	0.891822	0.938616	0.321055	0.820065	0.859993	0.939018	0.966724	0.879536	0.534274	0.545714	0.507953	0.495238	0.567716
A	f38_34360781_CD8+_effectors_%	0.1171	0.104187	0.640697	0.951386	0.594104	0.630189	0.78719	0.837835	0.966724	1	0.587534	0.593571	0.473135	0.50381	0.536482
A	f39_28123888_CD3+_CD8+_PD1+_%	0.675298	0.0710617	0.0304933	0.323009	0.970683	0.858711	0.690313	0.34559	0.966724	1	0.476478	0.603929	0.623895	0.558857	0.502749
A	f40_29309048_CD56+_NK_%	0.713127	0.267364	0.9065	0.755611	0.932636	0.86594	0.859993	0.939018	0.966724	1	0.520665	0.563929	0.506893	0.518667	0.494003
A	f41_29309048_CD19/MNC_c/nl	0.640425	0.720877	0.819082	0.368947	0.988271	0.8539	0.859993	0.923803	0.966724	1	0.52621	0.520714	0.513256	0.553524	0.501249
A	f42_29309048_CD19+/CD45+_c/nl	0.756258	0.643421	0.828706	0.393368	0.988271	0.871619	0.859993	0.923803	0.966724	1	0.517473	0.526786	0.512549	0.550857	0.498751
A	f43_29309048_CD19/MNC_%	0.589585	0.967783	0.945785	0.464411	0.956036	0.8539	0.992563	0.945785	0.966724	1	0.530242	0.4975	0.504065	0.543619	0.503998
A	f44_29309048_CD19+/CD45+_%	0.480679	0.830249	0.355373	0.641724	0.938479	0.814415	0.940948	0.787226	0.966724	1	0.539483	0.5125	0.553022	0.52781	0.494503
A	f45_29309048_CD19+_naive_%	0.247184	0.218579	0.315119	0.295537	0.00305468	0.692636	0.859993	0.787226	0.966724	0.0519296	0.564684	0.570893	0.557618	0.562286	0.701649
A	f46_29309048_CD19+_memory_%	0.243511	0.217419	0.313633	0.292586	0.00298261	0.692636	0.859993	0.787226	0.966724	0.0519296	0.565188	0.571071	0.557794	0.562667	0.702149
A	f47_29309048_CD19+_CD27+_IgM-_%	0.331855	0.569655	0.736185	0.312129	0.0406498	0.727941	0.859993	0.905465	0.966724	0.460698	0.554267	0.532857	0.519441	0.56019	0.63943
A	f48_29309048_CD19+_CD27+_CD38++_%	0.892126	0.869206	0.272513	0.585409	0.74916	0.94622	0.953322	0.787226	0.966724	1	0.507728	0.509643	0.56292	0.467429	0.478011
A	f49_29309048_CD19+_CD21±_naive_%	0.497734	0.47295	0.783247	0.91567	0.831202	0.814415	0.859993	0.905465	0.966724	1	0.53797	0.541429	0.515907	0.506476	0.514743
A	f50_29309048_CD21low_CD19++_%	0.740269	0.554985	0.471413	0.688349	0.41037	0.867902	0.859993	0.801402	0.966724	0.879536	0.518649	0.534107	0.541357	0.524	0.556222
A	f51_29309048_CD19+_CD21++_memory_%	0.0629723	0.330828	0.0223613	0.0820093	0.000846711	0.502185	0.859993	0.34559	0.966724	0.0519296	0.603831	0.443929	0.630788	0.603429	0.727136
A	f52_29309048_CD19+_CD21±_memory_%	0.818844	0.606037	0.750211	0.772744	0.39795	0.912809	0.859993	0.905465	0.966724	0.879536	0.512937	0.529821	0.518381	0.517333	0.557721
A	f53_29309048_CD19+_CD21++_naive_%	0.131864	0.314117	0.337974	0.171648	0.00207149	0.630189	0.859993	0.787226	0.966724	0.0519296	0.584173	0.558036	0.554966	0.581333	0.709645
A	f54_29309048_CD19+_CD27+_IgM+_%	0.254645	0.0663346	0.0710615	0.158941	0.0148245	0.692636	0.690313	0.50712	0.966724	0.201613	0.563676	0.605714	0.603393	0.58381	0.665917
A	f55_29309048_CD14+_monocytes_%	0.147188	0.74661	0.512295	0.368946	0.522512	0.630189	0.875335	0.833349	0.966724	1	0.580981	0.48125	0.537646	0.553524	0.543728
A	f56_35027754_CD14++_CD16+_%	0.880228	0.343337	0.456328	0.527305	0.284856	0.94622	0.859993	0.801402	0.966724	0.879536	0.508569	0.554643	0.457229	0.462286	0.427036
A	f57_35027754_CD14++_CD16-_%	0.625407	0.300864	0.423398	0.435552	0.257655	0.8539	0.859993	0.799751	0.966724	0.879536	0.527386	0.559643	0.545953	0.546476	0.577211
A	f58_35027754_CD14±_CD16+_%	0.436853	0.559154	0.456322	0.396927	0.58144	0.814415	0.859993	0.801402	0.966724	1	0.543515	0.46625	0.542771	0.550476	0.537731
A	f59_35027754_CD16+_monocytes_%	0.681918	0.27549	0.416273	0.45856	0.27343	0.858711	0.859993	0.799751	0.966724	0.879536	0.523017	0.562857	0.54666	0.54419	0.574713
A	xf1_sex_0=female_1=male	0.249074	0.139729	0.183694	0.233279	0.0655859	0.692636	0.859993	0.693956	0.966724	0.63712	0.552755	0.569643	0.56239	0.558095	0.602699
A	xf2_CMV-Ig_0=neg_1=pos	0.205874	0.410665	0.526971	0.148912	0.383634	0.692636	0.859993	0.833349	0.966724	0.879536	0.561156	0.541071	0.53146	0.574286	0.551474
A	xf3_GOT_U/l	0.137892	0.571509	0.857629	0.852262	1	0.630189	0.859993	0.939018	0.966724	1	0.582829	0.532679	0.510428	0.511238	0.5
A	xf4_GPT_U/l	0.503021	0.388943	0.391385	0.814602	0.851161	0.814415	0.859993	0.787226	0.966724	1	0.537466	0.549643	0.549134	0.514095	0.487006
A	xf5_gGT_U/l	0.0358604	0.179326	0.371475	0.373859	0.932602	0.502185	0.859993	0.787226	0.966724	1	0.617103	0.577321	0.551255	0.552952	0.505997
A	xf6_total_bilirubin_mg/dl	0.710911	0.932053	0.216954	0.398271	0.091324	0.86594	0.990306	0.737642	0.966724	0.68232	0.520497	0.495	0.569636	0.549524	0.613193
A	xf7_LDH_U/l	0.392033	0.650087	0.098803	0.966724	0.352423	0.814415	0.859993	0.50712	0.966724	0.879536	0.547883	0.52625	0.594556	0.497333	0.563468
A	xf8_protein-S-100_µg/l	0.61427	0.6813	0.114427	0.752833	0.413899	0.8539	0.859993	0.50712	0.966724	0.879536	0.528226	0.52375	0.590315	0.518857	0.555722
A	xf9_liver_mets_no=0_yes=1	0.971953	0.690102	0.0226175	0.838497	0.154309	0.971953	0.859993	0.34559	0.966724	0.807153	0.50168	0.517857	0.600742	0.509524	0.574963
B	f001_Sex_0=female_1=male	0.249074	0.139729	0.183694	0.233279	0.0655859	0.644858	0.447134	0.779564	0.673067	0.419749	0.552755	0.569643	0.56239	0.558095	0.602699
B	f002_Age	0.0571154	0.0963297	0.471217	0.738486	0.410163	0.467227	0.413513	0.877975	0.931833	0.748273	0.606183	0.595714	0.541357	0.52	0.556222
B	f003_BMI	0.119943	0.213962	0.345822	0.612167	0.979476	0.535741	0.57296	0.854674	0.889499	0.99963	0.586862	0.571607	0.554083	0.530286	0.498001
B	f004_Systolic_BP	0.342352	0.905995	0.248827	0.149555	0.416549	0.717309	0.965811	0.854674	0.602988	0.748273	0.553091	0.506964	0.566101	0.585714	0.555472
B	f005_Diastolic_BP	0.655258	0.67914	0.00918182	0.611801	0.0702893	0.883719	0.845691	0.359111	0.889499	0.441819	0.525034	0.523929	0.648993	0.530286	0.623188
B	f006_Pulse_pressure	0.184712	0.375765	0.331629	0.0658893	0.988267	0.591079	0.706727	0.854674	0.478444	0.99963	0.574093	0.551071	0.555673	0.609333	0.501249
B	f007_BL_staging	0.0673992	0.113718	0.44562	0.726682	0.774905	0.467227	0.439297	0.877975	0.926783	0.960446	0.546035	0.541071	0.519795	0.509524	0.508996
B	f008_BL_liver_mets_0=none_1=mets	0.971953	0.690102	0.0226175	0.838497	0.154309	0.977507	0.845691	0.469561	0.975105	0.566826	0.50168	0.517857	0.600742	0.509524	0.574963
B	f009_CMV-Ig_0=neg_1=pos	0.205874	0.410665	0.526971	0.148912	0.383634	0.635682	0.712089	0.887895	0.602988	0.737919	0.561156	0.541071	0.53146	0.574286	0.551474
B	f010_ANA_0=neg_1=pos	0.526464	0.586736	0.760466	0.267979	0.220353	0.80944	0.79435	0.94588	0.685065	0.682063	0.530242	0.526786	0.515023	0.55619	0.571214
B	f011_GOT	0.137892	0.571509	0.857629	0.852262	1	0.551567	0.792012	0.973443	0.977186	1	0.582829	0.532679	0.510428	0.511238	0.5
B	f012_GPT	0.503021	0.388943	0.391385	0.814602	0.851161	0.800705	0.706727	0.86057	0.962214	0.963717	0.537466	0.549643	0.549134	0.514095	0.487006
B	f013_gGT	0.0358604	0.179326	0.371475	0.373859	0.932602	0.467227	0.517399	0.860257	0.753716	0.997835	0.617103	0.577321	0.551255	0.552952	0.505997
B	f014_total_bilirubin	0.710911	0.932053	0.216954	0.398271	0.091324	0.908788	0.976436	0.821158	0.753716	0.488608	0.520497	0.495	0.569636	0.549524	0.613193
B	f015_LDH	0.392033	0.650087	0.098803	0.966724	0.352423	0.76605	0.841289	0.655897	0.988679	0.717068	0.547883	0.52625	0.594556	0.497333	0.563468
B	f016_Protein-S-100	0.61427	0.6813	0.114427	0.752833	0.413899	0.863308	0.845691	0.655897	0.933245	0.748273	0.528226	0.52375	0.590315	0.518857	0.555722
B	f017_CRP	0.483102	0.0421578	0.551647	0.329427	0.822072	0.800705	0.278	0.887895	0.738588	0.963717	0.539147	0.616607	0.534111	0.557905	0.484508
B	f018_WBC	0.488223	0.656834	0.0266772	0.492282	0.688715	0.800705	0.843816	0.469561	0.817373	0.918167	0.53881	0.525714	0.6269	0.540952	0.527486
B	f019_RBC	0.623248	0.987605	0.831102	0.905487	0.635406	0.863308	0.995391	0.971935	0.988679	0.883152	0.527554	0.498929	0.512372	0.492762	0.467516
B	f020_Hb	0.804748	0.267186	0.676366	0.546195	0.568769	0.918268	0.634379	0.901821	0.850948	0.870464	0.513945	0.563929	0.524037	0.536	0.538981
B	f021_Hct	0.758524	0.428166	0.736159	0.690684	0.501184	0.913949	0.714371	0.935103	0.909757	0.830356	0.517305	0.545714	0.519441	0.52381	0.545977
B	f022_MCV	0.629648	0.151142	0.802288	0.496301	0.834054	0.86538	0.470814	0.966589	0.820178	0.963717	0.47295	0.582679	0.514493	0.540571	0.514493
B	f023_platelets	0.0440866	0.928202	0.00540142	0.0983998	0.33188	0.467227	0.976436	0.316883	0.488093	0.717068	0.612399	0.494643	0.659244	0.598286	0.566217
B	f023_PMN(%)	0.291529	0.982649	0.122981	0.557062	0.656535	0.681857	0.995391	0.655897	0.85627	0.892279	0.558972	0.501429	0.58837	0.535048	0.530485
B	f024_Basophils(%)	0.419896	0.425348	0.820393	0.0944309	0.733692	0.784604	0.714371	0.971935	0.488093	0.944587	0.544859	0.545714	0.486921	0.598857	0.523238
B	f025_Eosinophils(%)	0.751531	0.322866	0.0901043	0.971826	0.973597	0.913949	0.680291	0.655897	0.988679	0.99963	0.517809	0.556964	0.597031	0.497714	0.497501
B	f026_Monocytes(%)	0.302615	0.359302	0.57157	0.458475	0.373703	0.681857	0.706391	0.887895	0.791643	0.734842	0.557628	0.552857	0.53252	0.54419	0.56072
B	f027_lymphocytes(%)	0.163824	1	0.122226	0.374082	0.503558	0.577472	1	0.655897	0.753716	0.830356	0.577789	0.499821	0.588547	0.552952	0.545727
B	f028_Immature_granulocytes(%)	0.945807	0.683481	0.0445266	0.619363	0.504819	0.966005	0.845691	0.572119	0.88986	0.830356	0.503864	0.476964	0.61223	0.528952	0.544478
B	f029_PMN(abs)	0.317057	0.849685	0.0183548	0.877592	0.619786	0.693193	0.925974	0.469561	0.986943	0.883152	0.555948	0.511071	0.63503	0.509333	0.533983
B	f030_Basophils(abs)	0.251629	0.458197	0.171762	0.0984506	0.287588	0.644858	0.728431	0.770027	0.488093	0.692745	0.56334	0.542321	0.577413	0.597143	0.571714
B	f031_Eosinophils(abs)	0.9183	0.365417	0.340568	0.842136	0.877194	0.953608	0.706391	0.854674	0.975105	0.974045	0.49412	0.552143	0.554613	0.512	0.489255
B	f032_Monocytes(abs)	0.0646338	0.357648	0.0850606	0.533515	0.100341	0.467227	0.706391	0.655897	0.850948	0.490557	0.603159	0.553036	0.598621	0.537143	0.611944
B	f033_Lymphocytes(abs)	0.229162	0.457724	0.931027	0.0865997	0.556482	0.644858	0.728431	0.974418	0.478444	0.862002	0.567204	0.542857	0.505125	0.601905	0.54023
B	f034_Immature_granulocytes(abs)	0.774755	0.969304	0.0155975	0.540076	0.852546	0.918228	0.989605	0.469561	0.850948	0.963717	0.484375	0.497679	0.634146	0.535429	0.512494
B	f041_Granulocytes	0.954339	0.972737	0.193167	0.83228	0.532116	0.968091	0.989605	0.796528	0.975105	0.843716	0.49664	0.497857	0.574585	0.487238	0.542729
B	f042_Monocytes	0.033621	0.476791	0.623105	0.0803299	0.126296	0.467227	0.745913	0.887895	0.478444	0.530606	0.618616	0.541071	0.528279	0.604	0.604198
B	f043_CD14+_monocytes	0.147188	0.74661	0.512295	0.368946	0.522512	0.557103	0.853268	0.887895	0.753716	0.843687	0.580981	0.48125	0.537646	0.553524	0.543728
B	f044_CD14++_CD16-_monocytes	0.625407	0.300864	0.423398	0.435552	0.257655	0.863308	0.672729	0.877975	0.782413	0.682063	0.527386	0.559643	0.545953	0.546476	0.577211
B	f045_CD14++_CD16+_monocytes	0.880228	0.343337	0.456328	0.527305	0.284856	0.953355	0.698581	0.877975	0.850948	0.692745	0.508569	0.554643	0.457229	0.462286	0.427036
B	f046_CD14+_CD16+_monocytes	0.436853	0.559154	0.456322	0.396927	0.58144	0.784604	0.792012	0.877975	0.753716	0.870922	0.543515	0.46625	0.542771	0.550476	0.537731
B	f047_Lymphocytes	0.0157718	0.0220207	0.341045	0.00555985	0.0237915	0.467227	0.208716	0.854674	0.356249	0.334984	0.634745	0.631786	0.554613	0.664762	0.653923
B	f048_CD19+_B-cells	0.131093	0.0471132	0.597123	0.0347418	0.0266831	0.545731	0.290945	0.887895	0.478444	0.336583	0.584341	0.614286	0.530399	0.625524	0.650925
B	f049_CD3+_T-cells	0.49202	0.0164625	0.522292	0.0488183	0.128129	0.800705	0.19316	0.887895	0.478444	0.530606	0.461526	0.638036	0.536762	0.617143	0.603698
B	f050_CD4+_T-cells	0.0125869	0.0073355	0.694657	0.443147	0.121805	0.467227	0.14345	0.915802	0.783857	0.53051	0.639281	0.654286	0.522623	0.545714	0.605447
B	f051_CD8+_T-cells	0.00989029	0.0631821	0.96302	0.938615	0.482705	0.467227	0.345516	0.987925	0.988679	0.826951	0.643985	0.606964	0.502828	0.495238	0.547976
B	f052_CD56+_NK-cells	0.713127	0.267364	0.9065	0.755611	0.932636	0.908788	0.634379	0.973443	0.933245	0.997835	0.520665	0.563929	0.506893	0.518667	0.494003
B	f053_CD56++_NK-cells	0.961543	0.614743	0.923665	0.527303	0.164765	0.972595	0.816392	0.973443	0.850948	0.579972	0.502856	0.529107	0.494344	0.537714	0.594703
B	f054_CD56++_CD16low_NK-cells	0.918389	0.737216	0.41627	0.750737	0.350563	0.953608	0.848039	0.877975	0.933245	0.717068	0.49412	0.519464	0.54666	0.519048	0.563718
B	f055_CD4+_CD57+_T-cells	0.0378575	0.561246	0.28347	0.422438	0.58902	0.467227	0.792012	0.854674	0.778524	0.874831	0.615927	0.466429	0.438494	0.54781	0.463018
B	f056_CD4+_PD1+_T-cells	0.807153	0.632326	0.0791523	0.664883	0.375772	0.918268	0.82743	0.655897	0.909757	0.734842	0.513777	0.527679	0.600566	0.525905	0.56047
B	f057_CD4+_ Tem	0.00153872	0.0852149	0.498466	0.43934	0.794141	0.467227	0.374945	0.887895	0.783857	0.963717	0.676747	0.599107	0.538883	0.546095	0.517991
B	f058_CD4+_Temra	0.302627	0.422726	0.588511	0.797378	0.721429	0.681857	0.714371	0.887895	0.954443	0.937059	0.557628	0.54625	0.531106	0.515429	0.524488
B	f059_CD4+_Tcm	0.0629723	0.957878	0.59284	0.272469	0.257654	0.467227	0.989605	0.887895	0.685065	0.682063	0.603831	0.503214	0.530753	0.565333	0.577211
B	f060_CD4+_Tnaive	0.226876	0.136703	0.565356	0.681279	0.796977	0.644858	0.447134	0.887895	0.909757	0.963717	0.56754	0.585714	0.533051	0.524571	0.517741
B	f061_CD4+_CD27-_T-cells	0.026349	0.241481	0.259243	0.714515	0.751952	0.467227	0.615952	0.854674	0.926783	0.9487	0.623992	0.5675	0.564687	0.521905	0.521739
B	f062_CD4+_CD28+_T-cells	0.0306882	0.822967	0.425115	0.146894	0.894725	0.467227	0.91098	0.877975	0.602988	0.984215	0.620632	0.486964	0.454224	0.586286	0.509245
B	f063_CD8+_CD57+_T-cells	0.744826	0.46153	0.548748	0.964169	0.12269	0.913949	0.728514	0.887895	0.988679	0.53051	0.481687	0.5425	0.534464	0.497143	0.605197
B	f064_CD8+_PD1+_T-cells	0.675298	0.0710617	0.0304933	0.323009	0.970683	0.88985	0.345516	0.487892	0.732391	0.99963	0.476478	0.603929	0.623895	0.558857	0.502749
B	f065_CD8+_ Tem	0.253393	0.71623	0.616566	0.375827	0.13567	0.644858	0.845691	0.887895	0.753716	0.536581	0.563844	0.521071	0.528809	0.552762	0.601699
B	f066_CD8+_Temra	0.540699	0.428217	0.891822	0.938616	0.321055	0.80944	0.714371	0.973443	0.988679	0.717068	0.534274	0.545714	0.507953	0.495238	0.567716
B	f067_CD8+_Tcm	0.0302514	0.305236	0.690094	0.697823	0.635429	0.467227	0.672729	0.915802	0.909757	0.883152	0.620968	0.559107	0.477024	0.523238	0.532484
B	f068_CD8+_Tnaive	0.445798	0.0776145	0.674221	0.794934	0.578928	0.784604	0.354809	0.901821	0.954443	0.870922	0.457325	0.601607	0.524214	0.515619	0.537981
B	f069_CD8+_CD27-_T-cells	0.301296	0.730199	0.738519	0.685991	0.763138	0.681857	0.848039	0.935103	0.909757	0.954816	0.557796	0.48	0.480735	0.52419	0.47926
B	f070_CD8+_CD28+_T-cells	0.43864	0.586648	0.671965	0.892796	0.265462	0.784604	0.79435	0.901821	0.988679	0.682063	0.543347	0.468571	0.47561	0.50819	0.575962
B	f071_CD4+_HLA-DR+_T-cells	0.54269	0.559157	0.9114	0.900411	0.842685	0.80944	0.792012	0.973443	0.988679	0.963717	0.534106	0.53375	0.506539	0.507619	0.513743
B	f072_CD8+_HLA-DR+_T-cells	0.770043	0.849686	0.792762	0.724116	0.586493	0.918228	0.925974	0.958942	0.926783	0.874769	0.483535	0.488929	0.5152	0.521143	0.537231
B	f073_CD4+_CD25++_T-cells	0.892127	0.965306	0.109355	0.762937	0.791306	0.953608	0.989605	0.655897	0.939	0.963717	0.507728	0.497321	0.591729	0.481905	0.518241
B	f074_CD4+_FoxP3+_Treg	0.29153	0.559154	0.12678	0.877592	0.819752	0.681857	0.792012	0.656272	0.986943	0.963717	0.558972	0.53375	0.587487	0.509333	0.484258
B	f075_nTreg	0.724395	0.0240965	0.458198	0.249344	0.245497	0.912281	0.208716	0.877975	0.685065	0.682063	0.519825	0.629821	0.542595	0.568571	0.57921
B	f076_pTreg	0.724395	0.0240965	0.458198	0.249344	0.245497	0.912281	0.208716	0.877975	0.685065	0.682063	0.519825	0.629821	0.542595	0.568571	0.57921
B	f077_memory_Treg	0.0515583	0.532308	0.852871	0.953941	0.822611	0.467227	0.792012	0.973443	0.988679	0.963717	0.608703	0.536071	0.510781	0.496381	0.515492
B	f078_naive_Treg	0.102983	0.599496	0.235206	0.228808	0.754715	0.525364	0.805429	0.854674	0.673067	0.948784	0.591062	0.530357	0.568045	0.571619	0.521489
B	f079_CD39+_Treg	0.513146	0.286582	0.488713	0.217891	0.270224	0.806372	0.655045	0.887895	0.661186	0.684309	0.536626	0.561429	0.460233	0.573333	0.575212
B	f080_CD21low_CD38low_B-cells	0.327372	0.546686	0.73153	0.987199	0.15601	0.706964	0.792012	0.935103	0.998547	0.566826	0.554772	0.534821	0.519795	0.498857	0.596702
B	f081_CD27-_IgD-_B-cells	0.861245	0.217414	0.279332	0.367234	0.286511	0.93857	0.57296	0.854674	0.753716	0.692745	0.509913	0.571071	0.562036	0.553714	0.572714
B	f082_CD27+_IgD-_B-cells	0.581298	0.40155	0.654022	0.464413	0.029303	0.855605	0.706727	0.898191	0.791643	0.336583	0.469086	0.548393	0.525804	0.543619	0.648426
B	f083_naive_B-cells	0.260985	0.246515	0.469516	0.289653	0.00335949	0.650119	0.617981	0.877975	0.702838	0.0976153	0.562836	0.433214	0.541534	0.563048	0.69965
B	f084_marginal_zone_B-cells	0.262264	0.0745311	0.100742	0.145179	0.0224727	0.650119	0.345516	0.655897	0.602988	0.3296	0.562668	0.602679	0.594026	0.586667	0.655422
B	f085_IgD-_IgM-_B-cells	0.249652	0.706968	0.89671	0.265519	0.0564665	0.644858	0.845691	0.973443	0.685065	0.419749	0.564348	0.521786	0.4924	0.566286	0.629935
B	f086_IgD+_IgM-_B-cells	0.851769	0.992563	0.170871	0.780099	0.909284	0.936946	0.995391	0.770027	0.946878	0.987864	0.489415	0.500714	0.578473	0.516762	0.492004
B	f087_IgD-_IgM+_B-cells	0.830569	0.135871	0.636268	0.88772	0.238092	0.934058	0.447134	0.887895	0.988679	0.682063	0.487903	0.585893	0.527218	0.491429	0.58046
B	f088_IgD+_IgM+_B-cells	0.677499	0.318615	0.884495	0.342216	0.0342677	0.88985	0.680291	0.973443	0.743581	0.336583	0.523353	0.5575	0.508484	0.556571	0.644178
B	f089_CD38-_CD27-_B-cells	0.230369	0.0157771	0.0266796	0.0683682	0.00094081	0.644858	0.19316	0.469561	0.478444	0.0710308	0.567036	0.638929	0.6269	0.608381	0.725137
B	f090_CD38+_CD27-_B-cells	0.587504	0.524178	0.0834636	0.641733	0.862859	0.857578	0.788507	0.655897	0.903559	0.970372	0.53041	0.536786	0.599152	0.52781	0.511994
B	f091_non-switched_memory_B-cells	0.203466	0.0576569	0.10268	0.096485	0.00161434	0.635682	0.339135	0.655897	0.488093	0.0710308	0.571069	0.609286	0.593496	0.598857	0.714643
B	f092_CD38+_CD27+_B-cells	0.248379	0.770235	0.620896	0.200408	0.448964	0.644858	0.870491	0.887895	0.647188	0.784369	0.564516	0.516964	0.471545	0.57619	0.551724
B	f093_Transitional_B-cells	0.666507	0.879	0.181786	1	0.958965	0.888676	0.945925	0.779564	1	0.99963	0.524194	0.491071	0.576529	0.50019	0.503748
B	f094_Class-switched_memory_B-cells	0.604222	0.908481	0.0248326	0.554914	0.123585	0.863308	0.965811	0.469561	0.85627	0.53051	0.529066	0.506786	0.628491	0.535238	0.604948
B	f095_Plasmablasts	0.490122	0.387747	0.094489	0.0579101	0.0740771	0.800705	0.706727	0.655897	0.478444	0.457458	0.538642	0.549821	0.595794	0.612762	0.621689
B	f096_Lin-_HLA-DR+_DC	0.918389	0.377585	0.882055	0.382779	0.251522	0.953608	0.706727	0.973443	0.753716	0.682063	0.49412	0.550893	0.50866	0.552	0.578211
B	f097_Lin-_HLA-DR+_CD11c-_DC	0.800159	0.516122	0.618742	0.550622	0.270222	0.918268	0.783082	0.887895	0.853828	0.684309	0.514281	0.5375	0.528632	0.535619	0.575212
B	f098_mDC	0.177954	0.869208	0.358618	0.260048	0.816898	0.577472	0.938531	0.854674	0.685065	0.963717	0.575269	0.509643	0.552669	0.567048	0.484008
B	f099_CD16+ mDC	0.568971	0.567551	0.31215	0.324582	0.305188	0.845054	0.792012	0.854674	0.732391	0.710472	0.531922	0.533036	0.557971	0.558667	0.569965
B	f100_Clec9A+_CD16+_DC	0.406376	0.130341	0.913691	0.161025	0.380853	0.77444	0.447134	0.973443	0.602988	0.737919	0.546371	0.586964	0.506363	0.583238	0.55972
B	f101_MDC2	0.899274	0.522139	0.71992	0.738583	0.298277	0.953608	0.788507	0.931662	0.931833	0.7039	0.492776	0.536964	0.520679	0.48	0.570965
B	f102_MDC1	0.542693	0.972737	0.186897	0.630294	0.527302	0.80944	0.989605	0.783189	0.901479	0.843687	0.534106	0.497857	0.575645	0.528762	0.543228
B	f103_pDC	0.334871	0.219743	0.260552	0.269675	0.64595	0.710087	0.57296	0.854674	0.685065	0.888181	0.553931	0.570714	0.56451	0.565714	0.468516
B	f104_CD294+ Lin- granulos	0.241066	0.42099	0.577951	0.122718	0.399988	0.644858	0.714371	0.887895	0.553783	0.748273	0.565524	0.453571	0.53199	0.59181	0.557471
B	f105_eosinophils	0.076898	0.406804	0.550813	0.08201	0.740822	0.467227	0.712089	0.887895	0.478444	0.944817	0.59879	0.547857	0.534288	0.603429	0.522739
B	f106_basophils	0.069187	0.256792	0.694656	0.0432265	0.6172	0.467227	0.634379	0.915802	0.478444	0.883152	0.601478	0.565357	0.522623	0.62019	0.534233
B	f107_neutrophils	0.43864	0.71623	0.33024	0.648647	0.976545	0.784604	0.845691	0.854674	0.909657	0.99963	0.543347	0.521071	0.55585	0.472762	0.502249
B	f108_normal_neutrophils	0.858877	0.720872	0.0441992	0.632572	0.956036	0.93857	0.845691	0.572119	0.901479	0.99963	0.489919	0.520714	0.615235	0.528571	0.503998
B	f109_suppressive_neutrophils	0.94714	0.190875	0.160535	0.271067	0.635429	0.966005	0.541839	0.770027	0.685065	0.883152	0.496136	0.575357	0.580417	0.565524	0.532484
B	f110_immature_neutrophils	0.836004	0.00278127	0.365216	0.0864034	0.98519	0.934202	0.104886	0.857041	0.478444	0.99963	0.488407	0.670357	0.551432	0.600952	0.501499
B	f111_CD4+_PD1+_Tcm	0.695231	0.81575	0.225654	0.697825	0.558984	0.906375	0.908684	0.845004	0.909757	0.862002	0.522009	0.513571	0.569459	0.476762	0.53998
B	f112_CD4+_PD1+_Tem	0.524862	0.128698	0.235265	0.301502	0.854203	0.80944	0.447134	0.854674	0.702838	0.963717	0.535618	0.5875	0.568045	0.438476	0.487256
B	f113_CD8+_PD1+_Tcm	0.390412	0.60387	0.00652863	0.671891	0.289853	0.76605	0.80805	0.328297	0.909757	0.692745	0.548051	0.53	0.655709	0.525333	0.572214
B	f114_CD8+_PD1+_Tem	0.619019	0.586649	0.0926773	0.847331	0.406208	0.863308	0.79435	0.655897	0.977186	0.748273	0.52789	0.468571	0.596324	0.511619	0.556722
B	f115_CD8+_CD160-_CD244-_T-cells	0.440422	0.0735252	0.469513	0.472287	0.0795916	0.784604	0.345516	0.877975	0.791643	0.466937	0.543179	0.603036	0.541534	0.542857	0.61944
B	f116_CD8+_CD160-_CD244+_T-cells	0.602123	0.0471132	0.454463	0.468344	0.0764895	0.863308	0.290945	0.877975	0.791643	0.462596	0.529234	0.614286	0.542948	0.543238	0.62069
B	f117_CD8+_CD160+_CD244+_T-cells	0.606326	0.391172	0.831115	0.799888	0.967753	0.863308	0.706727	0.971935	0.954443	0.99963	0.471102	0.549464	0.512372	0.515238	0.502999
B	f118_CD3-	0.990382	0.632326	0.0796819	0.979521	0.632813	0.993204	0.82743	0.655897	0.993635	0.883152	0.50084	0.527679	0.600389	0.498286	0.532734
B	f119_MNC	0.14468	0.202728	0.271174	0.0375919	0.28985	0.557103	0.564228	0.854674	0.478444	0.692745	0.581485	0.573393	0.563097	0.623619	0.572214
B	f120_CD4+_monocytes	0.290162	0.234077	0.916304	0.772745	0.900559	0.681857	0.601423	0.973443	0.941198	0.984462	0.55914	0.568571	0.506186	0.517333	0.508746
C	f001_Sex_0=female_1=male	0.579769	0.0947938	0.973522	0.196598	0.281829	0.957879	0.778705	0.993977	0.846117	0.871172	0.538462	0.616743	0.503072	0.602564	0.598191
C	f002_Age	0.103104	0.472437	0.525731	0.285538	0.199532	0.691402	0.928584	0.954997	0.849339	0.871172	0.632396	0.559908	0.552995	0.600592	0.638243
C	f003_BMI	0.143159	0.428004	0.271188	0.849156	0.942152	0.71635	0.920613	0.900174	0.957967	0.988094	0.619083	0.566052	0.591398	0.518738	0.490956
C	f004_Systolic_BP	0.608225	0.427856	0.0763469	0.0888043	0.250426	0.976587	0.920613	0.59682	0.797193	0.871172	0.54216	0.566052	0.646697	0.659763	0.624031
C	f005_Diastolic_BP	0.248273	0.614107	0.204125	0.0568426	0.628088	0.81054	0.984229	0.878574	0.648006	0.953071	0.593935	0.542243	0.605223	0.678501	0.552972
C	f006_Pulse_pressure	0.364738	0.88134	0.0448748	0.49867	0.370568	0.893511	1	0.573939	0.907253	0.874792	0.573964	0.486943	0.665899	0.564103	0.596899
C	f007_BL_staging	0.312039	0.0129712	0.701132	0.24307	0.359167	0.88931	0.778705	0.954997	0.846117	0.871172	0.538462	0.595238	0.515361	0.551282	0.546512
C	f008_BL_liver_mets_0=none_1=mets	0.543631	0.836561	0.0964143	0.731021	0.202363	0.957879	0.984229	0.59682	0.947004	0.871172	0.538462	0.513825	0.605991	0.525641	0.605943
C	f009_CMV-Ig_0=neg_1=pos
C	f010_ANA_0=neg_1=pos	0.78783	0.792336	0.792336	0.636669	0.797873	0.981011	0.984229	0.954997	0.907253	0.953071	0.519231	0.519201	0.519201	0.538462	0.524548
C	f011_GOT	0.569933	0.94045	0.829943	0.742895	0.654069	0.957879	1	0.985558	0.951574	0.953071	0.453402	0.493088	0.518433	0.531558	0.549096
C	f012_GPT	0.679915	0.438072	0.50115	0.330065	0.569002	0.981011	0.924819	0.954997	0.849339	0.953071	0.465976	0.564516	0.556068	0.591716	0.562016
C	f013_gGT	0.331652	0.258794	0.614289	0.824252	0.990342	0.893511	0.793678	0.954997	0.957967	0.99035	0.579142	0.593702	0.542243	0.478304	0.497416
C	f014_total_bilirubin	0.823756	0.835198	0.449345	0.889213	0.970649	0.981011	0.984229	0.954997	0.957967	0.988094	0.481509	0.482335	0.562212	0.513807	0.505168
C	f015_LDH	0.847576	0.207976	0.170352	0.611939	0.762328	0.982057	0.778705	0.874046	0.907253	0.953071	0.516272	0.604455	0.613671	0.548323	0.533592
C	f016_Protein-S-100	0.0303628	0.93294	0.330871	0.504482	0.66244	0.374374	1	0.932168	0.907253	0.953071	0.675296	0.49232	0.580645	0.563116	0.547804
C	f017_CRP	0.287559	0.0316539	0.715594	0.30448	0.725294	0.862678	0.778705	0.954997	0.849339	0.953071	0.586538	0.677419	0.530722	0.596647	0.46124
C	f018_WBC	0.653873	0.933117	0.271188	0.169555	0.577984	0.981011	1	0.900174	0.846117	0.953071	0.536982	0.49232	0.591398	0.629191	0.560724
C	f019_RBC	0.480987	0.201357	0.793989	0.79978	0.505872	0.954401	0.778705	0.954997	0.957967	0.953071	0.557692	0.605991	0.522273	0.524655	0.572351
C	f020_Hb	0.589062	0.188331	0.947927	0.465703	0.327001	0.959329	0.778705	0.990548	0.899833	0.871172	0.544379	0.609063	0.506144	0.569034	0.605943
C	f021_Hct	0.687166	0.221797	0.925694	0.421868	0.271002	0.981011	0.778705	0.98626	0.899833	0.871172	0.533284	0.601382	0.508449	0.575937	0.618863
C	f022_MCV	0.504047	0.859347	0.634318	0.295433	0.663218	0.954401	0.999648	0.954997	0.849339	0.953071	0.554734	0.484639	0.460061	0.598619	0.547804
C	f023_platelets	0.241438	0.830165	0.038425	0.32055	0.808854	0.81054	0.984229	0.573939	0.849339	0.953071	0.595414	0.481567	0.671275	0.593688	0.527132
C	f023_PMN(%)	0.956213	0.360794	0.647724	0.249418	0.345494	0.982057	0.839397	0.954997	0.846117	0.871172	0.494822	0.576037	0.538402	0.608481	0.602067
C	f024_Basophils(%)	0.631805	0.605524	0.56677	0.388743	0.941746	0.981011	0.984229	0.954997	0.899833	0.988094	0.539201	0.543011	0.547619	0.580868	0.509044
C	f025_Eosinophils(%)	0.673559	0.158787	0.0911944	0.96626	0.303565	0.981011	0.778705	0.59682	0.983528	0.871172	0.534763	0.616743	0.639785	0.504931	0.611111
C	f026_Monocytes(%)	0.492361	0.287592	0.772447	0.532861	0.345329	0.954401	0.793678	0.954997	0.907253	0.871172	0.556213	0.588326	0.475422	0.559172	0.602067
C	f027_lymphocytes(%)	0.948922	0.461289	0.744124	0.212418	0.208427	0.982057	0.928584	0.954997	0.846117	0.871172	0.505917	0.561444	0.52765	0.617357	0.635659
C	f028_Immature_granulocytes(%)	0.94013	0.639231	0.301503	0.696343	0.233587	0.982057	0.984229	0.900174	0.933918	0.871172	0.506657	0.538402	0.583717	0.536489	0.625323
C	f029_PMN(abs)	0.755704	0.822916	0.279394	0.176215	0.545372	0.981011	0.984229	0.900174	0.846117	0.953071	0.525888	0.519201	0.589862	0.627219	0.565891
C	f030_Basophils(abs)	0.732302	0.515667	0.727411	0.623384	0.970759	0.981011	0.984229	0.954997	0.907253	0.988094	0.528107	0.553763	0.529186	0.546351	0.494832
C	f031_Eosinophils(abs)	0.563652	0.130267	0.147709	0.775069	0.235176	0.957879	0.778705	0.841944	0.957967	0.871172	0.547337	0.625192	0.619816	0.527613	0.627907
C	f032_Monocytes(abs)	0.667005	0.772438	0.188397	0.966273	0.383681	0.981011	0.984229	0.878574	0.983528	0.874792	0.464497	0.524578	0.609063	0.504931	0.594315
C	f033_Lymphocytes(abs)	0.24885	0.695285	0.723047	0.816157	0.725756	0.81054	0.984229	0.954997	0.957967	0.953071	0.593935	0.466974	0.470046	0.522682	0.46124
C	f034_Immature_granulocytes(abs)	0.773243	0.731935	0.277311	0.418173	0.354107	0.981011	0.984229	0.900174	0.899833	0.871172	0.522929	0.47235	0.586022	0.572978	0.595607
C	f041_Granulocytes	0.415404	0.322941	0.772528	0.0493732	0.309672	0.893511	0.813168	0.954997	0.648006	0.871172	0.566568	0.417819	0.524578	0.684418	0.609819
C	f042_Monocytes	1	0.779673	0.758296	0.634438	0.628551	1	0.984229	0.954997	0.907253	0.953071	0.50074	0.47619	0.526114	0.454635	0.552972
C	f043_CD14+_monocytes	0.891768	0.941079	0.50534	0.587006	0.685919	0.982057	1	0.954997	0.907253	0.953071	0.488166	0.506912	0.443932	0.552268	0.54522
C	f044_CD14++_CD16-_monocytes	0.205253	0.882473	0.911717	0.402548	0.567693	0.731215	1	0.98626	0.899833	0.953071	0.60355	0.513057	0.490015	0.579882	0.563307
C	f045_CD14++_CD16+_monocytes	0.192391	0.810131	0.911717	0.464206	0.567693	0.730877	0.984229	0.98626	0.899833	0.953071	0.606509	0.520737	0.509985	0.42998	0.436693
C	f046_CD14+_CD16+_monocytes	0.890824	0.933117	0.385827	0.857444	0.894165	0.982057	1	0.954997	0.957967	0.988094	0.488166	0.50768	0.572197	0.517751	0.515504
C	f047_Lymphocytes	0.0169145	0.104662	0.888751	0.0130164	0.208427	0.374374	0.778705	0.98626	0.648006	0.871172	0.693787	0.634409	0.512289	0.732742	0.635659
C	f048_CD19+_B-cells	0.723425	0.335253	0.617577	0.818422	0.65121	0.981011	0.813168	0.954997	0.957967	0.953071	0.529586	0.580645	0.542243	0.522682	0.550388
C	f049_CD3+_T-cells	0.507328	0.0972162	0.578989	0.134786	0.195007	0.954401	0.778705	0.954997	0.846117	0.871172	0.554734	0.637481	0.546851	0.641026	0.640827
C	f050_CD4+_T-cells	0.0306875	0.157671	0.373955	0.676225	0.92426	0.374374	0.778705	0.947353	0.933918	0.988094	0.674556	0.617512	0.574501	0.540434	0.488372
C	f051_CD8+_T-cells	0.0602689	0.273867	0.335253	0.558495	0.685919	0.490761	0.793678	0.932168	0.907253	0.953071	0.652367	0.591398	0.580645	0.556213	0.54522
C	f052_CD56+_NK-cells	0.551976	0.221876	0.601537	0.25822	0.271084	0.957879	0.778705	0.954997	0.846117	0.871172	0.548817	0.398618	0.543779	0.606509	0.618863
C	f053_CD56++_NK-cells	0.141669	0.725427	0.51727	0.14634	0.230838	0.71635	0.984229	0.954997	0.846117	0.871172	0.619822	0.470046	0.554531	0.637081	0.630491
C	f054_CD56++_CD16low_NK-cells	0.150811	0.815667	0.167563	0.216358	0.276385	0.71635	0.984229	0.874046	0.846117	0.871172	0.616864	0.480031	0.614439	0.616371	0.617571
C	f055_CD4+_CD57+_T-cells	0.0361119	0.179316	0.0969289	0.688015	0.594603	0.374374	0.778705	0.59682	0.933918	0.953071	0.670118	0.611367	0.637481	0.461538	0.55814
C	f056_CD4+_PD1+_T-cells	0.174204	0.911717	0.045311	0.335265	0.739184	0.730877	1	0.573939	0.849339	0.953071	0.610947	0.509985	0.665131	0.591716	0.537468
C	f057_CD4+_ Tem	7.18642e-05	0.117853	0.697855	0.09971	0.0815423	0.00819252	0.778705	0.954997	0.811924	0.871172	0.809172	0.6298	0.533026	0.654832	0.687339
C	f058_CD4+_Temra	0.268147	0.255234	0.563136	0.991569	0.951776	0.849132	0.793678	0.954997	1	0.988094	0.590237	0.59447	0.548387	0.501972	0.507752
C	f059_CD4+_Tcm	0.358418	0.697855	0.0934514	0.900363	0.567693	0.893511	0.984229	0.59682	0.959265	0.953071	0.424556	0.533026	0.639017	0.512821	0.436693
C	f060_CD4+_Tnaive	0.0152034	0.282141	0.541551	0.0537289	0.351587	0.374374	0.793678	0.954997	0.648006	0.871172	0.695266	0.589862	0.551459	0.680473	0.602067
C	f061_CD4+_CD27-_T-cells	0.00187498	0.117853	0.307954	0.517001	0.92426	0.106874	0.778705	0.900174	0.907253	0.988094	0.747041	0.6298	0.585253	0.56213	0.511628
C	f062_CD4+_CD28+_T-cells	0.0337552	0.332154	0.176343	0.42808	0.827667	0.374374	0.813168	0.874046	0.899833	0.953071	0.672337	0.580645	0.612135	0.574951	0.524548
C	f063_CD8+_CD57+_T-cells	0.91256	0.159116	0.550648	0.4405	0.0715402	0.982057	0.778705	0.954997	0.899833	0.871172	0.509615	0.616743	0.549923	0.572978	0.693798
C	f064_CD8+_PD1+_T-cells	0.792471	0.113477	0.0219445	0.402548	0.962089	0.981011	0.778705	0.573939	0.899833	0.988094	0.522189	0.631336	0.688172	0.579882	0.49354
C	f065_CD8+_ Tem	0.83472	0.459082	0.193542	0.199975	0.0583294	0.981011	0.928584	0.878574	0.846117	0.871172	0.517751	0.562212	0.608295	0.621302	0.702842
C	f066_CD8+_Temra	0.39793	0.082842	0.436857	0.345959	0.303863	0.893511	0.778705	0.954997	0.857377	0.871172	0.569527	0.643625	0.565284	0.589744	0.612403
C	f067_CD8+_Tcm	0.0361238	0.179344	0.614584	0.949449	0.827667	0.374374	0.778705	0.954997	0.983528	0.953071	0.670118	0.611367	0.542243	0.493097	0.475452
C	f068_CD8+_Tnaive	0.83472	0.146888	0.911717	0.63096	0.583996	0.981011	0.778705	0.98626	0.907253	0.953071	0.482249	0.620584	0.490015	0.453649	0.560724
C	f069_CD8+_CD27-_T-cells	0.377861	0.193542	0.364034	0.464206	0.142104	0.893511	0.778705	0.94318	0.899833	0.871172	0.572485	0.608295	0.576037	0.57002	0.658915
C	f070_CD8+_CD28+_T-cells	0.458564	0.19173	0.208083	0.612023	0.0642545	0.950477	0.778705	0.878574	0.907253	0.871172	0.439349	0.608295	0.604455	0.548323	0.698966
C	f071_CD4+_HLA-DR+_T-cells	0.410173	0.225415	0.7161	0.890741	0.689807	0.893511	0.778705	0.954997	0.957967	0.953071	0.567308	0.600614	0.530722	0.513807	0.543928
C	f072_CD8+_HLA-DR+_T-cells	0.634188	0.355924	0.621153	0.0909079	0.410847	0.981011	0.839397	0.954997	0.797193	0.915819	0.539201	0.576805	0.541475	0.658777	0.589147
C	f073_CD4+_CD25++_T-cells	0.567325	0.684212	0.0268456	0.916904	0.431239	0.957879	0.984229	0.573939	0.967843	0.92757	0.547337	0.465438	0.682028	0.489152	0.413437
C	f074_CD4+_FoxP3+_Treg	0.399839	0.569465	0.0384333	0.849149	0.417742	0.893511	0.984229	0.573939	0.957967	0.915819	0.568787	0.547619	0.671275	0.481262	0.412145
C	f075_nTreg	0.51906	0.113477	0.481915	0.867412	0.812086	0.954401	0.778705	0.954997	0.957967	0.953071	0.553254	0.631336	0.55914	0.516765	0.527132
C	f076_pTreg	0.51906	0.113477	0.481915	0.867412	0.812086	0.954401	0.778705	0.954997	0.957967	0.953071	0.553254	0.631336	0.55914	0.516765	0.527132
C	f077_memory_Treg	0.101756	0.810131	0.415254	0.691581	0.703522	0.691402	0.984229	0.954997	0.933918	0.953071	0.633136	0.520737	0.568356	0.538462	0.542636
C	f078_naive_Treg	0.0440376	0.801164	0.852015	0.0319066	0.153433	0.418357	0.984229	0.98626	0.648006	0.871172	0.663462	0.521505	0.483871	0.701183	0.653747
C	f079_CD39+_Treg	0.978291	0.299185	0.955792	0.0831209	0.339248	0.99576	0.793678	0.990548	0.797193	0.871172	0.502959	0.58679	0.505376	0.662722	0.604651
C	f080_CD21low_CD38low_B-cells	0.192391	0.282141	0.985257	0.950086	0.270936	0.730877	0.793678	0.993977	0.983528	0.871172	0.606509	0.589862	0.502304	0.493097	0.620155
C	f081_CD27-_IgD-_B-cells	0.861966	0.72307	0.304997	0.783517	0.875063	0.982057	0.984229	0.900174	0.957967	0.988094	0.514793	0.529954	0.585253	0.526627	0.481912
C	f082_CD27+_IgD-_B-cells	0.410183	0.794019	0.985121	0.4405	0.226502	0.893511	0.984229	0.993977	0.899833	0.871172	0.432692	0.522273	0.502304	0.572978	0.630491
C	f083_naive_B-cells	0.186182	0.97052	0.670669	0.691581	0.117102	0.730877	1	0.954997	0.933918	0.871172	0.607988	0.49616	0.463902	0.538462	0.669251
C	f084_marginal_zone_B-cells	0.126467	0.544439	0.450062	0.727321	0.127542	0.71635	0.984229	0.954997	0.947004	0.871172	0.62426	0.449309	0.56298	0.466469	0.664083
C	f085_IgD-_IgM-_B-cells	0.157311	0.955792	0.867908	0.215331	0.535734	0.717339	1	0.98626	0.846117	0.953071	0.615385	0.505376	0.514593	0.617357	0.568475
C	f086_IgD+_IgM-_B-cells	0.890798	0.977677	0.00977786	0.604545	0.780835	0.982057	1	0.573939	0.907253	0.953071	0.488166	0.496928	0.713518	0.54931	0.468992
C	f087_IgD-_IgM+_B-cells	0.912559	0.925705	0.896131	0.539965	0.345494	0.982057	1	0.98626	0.907253	0.871172	0.490385	0.508449	0.488479	0.441815	0.602067
C	f088_IgD+_IgM+_B-cells	0.576709	0.575827	0.544439	0.330995	0.303947	0.957879	0.984229	0.954997	0.849339	0.871172	0.545858	0.546851	0.550691	0.591716	0.611111
C	f089_CD38-_CD27-_B-cells	0.122675	0.697855	0.299185	0.63096	0.0407244	0.71635	0.984229	0.900174	0.907253	0.871172	0.62574	0.533026	0.41321	0.546351	0.718346
C	f090_CD38+_CD27-_B-cells	0.819048	0.815667	0.411882	0.42808	0.799513	0.981011	0.984229	0.954997	0.899833	0.953071	0.519231	0.519969	0.568356	0.574951	0.471576
C	f091_non-switched_memory_B-cells	0.0837342	0.725427	0.51727	0.572669	0.0407244	0.63638	0.984229	0.954997	0.907253	0.871172	0.640533	0.470046	0.554531	0.554241	0.718346
C	f092_CD38+_CD27+_B-cells	0.00795008	0.588554	0.360722	0.0336523	0.265771	0.302103	0.984229	0.94318	0.648006	0.871172	0.715237	0.545315	0.576037	0.699211	0.620155
C	f093_Transitional_B-cells	0.198747	0.725427	0.541551	1	0.551604	0.730877	0.984229	0.954997	1	0.953071	0.60503	0.529954	0.551459	0.499014	0.565891
C	f094_Class-switched_memory_B-cells	0.0501984	0.837458	0.267147	0.0469792	0.0660159	0.440202	0.984229	0.900174	0.648006	0.871172	0.659024	0.517665	0.592166	0.686391	0.697674
C	f095_Plasmablasts	0.0337552	0.99256	0.28356	0.0518687	0.453352	0.374374	1	0.900174	0.648006	0.939674	0.672337	0.498464	0.589094	0.682446	0.581395
C	f096_Lin-_HLA-DR+_DC	0.992763	0.265757	0.425977	0.314508	0.812086	1	0.793678	0.954997	0.849339	0.953071	0.498521	0.592934	0.56682	0.595661	0.472868
C	f097_Lin-_HLA-DR+_CD11c-_DC	0.750814	0.299185	0.227651	0.616156	0.757225	0.981011	0.793678	0.900174	0.907253	0.953071	0.473373	0.58679	0.600614	0.548323	0.465116
C	f098_mDC	0.69638	1	0.767438	0.266298	0.230838	0.981011	1	0.954997	0.846117	0.871172	0.532544	0.500768	0.474654	0.605523	0.630491
C	f099_CD16+ mDC	0.507328	0.566377	1	0.335265	0.92426	0.954401	0.984229	1	0.849339	0.988094	0.554734	0.548387	0.499232	0.591716	0.511628
C	f100_Clec9A+_CD16+_DC	0.278969	0.29937	0.729396	0.219096	0.382622	0.859525	0.793678	0.954997	0.846117	0.874792	0.588018	0.586022	0.470814	0.615385	0.594315
C	f101_MDC2	0.804837	0.313854	0.9257	0.791639	0.577951	0.981011	0.813166	0.98626	0.957967	0.953071	0.52071	0.583717	0.491551	0.525641	0.560724
C	f102_MDC1	0.323013	0.970246	0.588617	0.512392	0.734883	0.893511	1	0.954997	0.907253	0.953071	0.580621	0.49616	0.545315	0.56213	0.462532
C	f103_pDC	0.764627	0.470423	0.0898022	0.883863	0.812086	0.981011	0.928584	0.59682	0.957967	0.953071	0.525148	0.560676	0.640553	0.514793	0.527132
C	f104_CD294+ Lin- granulos	0.309723	0.401307	0.450033	0.267195	0.961414	0.88931	0.897039	0.954997	0.846117	0.988094	0.58284	0.569892	0.56298	0.604536	0.50646
C	f105_eosinophils	0.387818	0.604591	0.711594	0.257286	0.281639	0.893511	0.984229	0.954997	0.846117	0.871172	0.571006	0.543779	0.53149	0.607495	0.617571
C	f106_basophils	0.377861	0.591728	0.739347	0.248482	0.32718	0.893511	0.984229	0.954997	0.846117	0.871172	0.572485	0.545315	0.528418	0.609467	0.607235
C	f107_neutrophils	0.146747	0.591728	0.897078	0.031604	0.178649	0.71635	0.984229	0.98626	0.648006	0.871172	0.618343	0.545315	0.511521	0.700197	0.645995
C	f108_normal_neutrophils	0.647276	0.532117	0.0608845	0.751244	0.672072	0.981011	0.984229	0.59682	0.951576	0.953071	0.462278	0.552227	0.655146	0.530572	0.546512
C	f109_suppressive_neutrophils	0.707525	0.737101	0.300642	0.832631	0.99035	0.981011	0.984229	0.900174	0.957967	0.99035	0.468935	0.471582	0.586022	0.52071	0.502584
C	f110_immature_neutrophils	0.788771	0.0572231	0.0994701	0.522147	0.463815	0.981011	0.778705	0.59682	0.907253	0.944195	0.522189	0.655914	0.635177	0.560158	0.578811
C	f111_CD4+_PD1+_Tcm	0.877442	0.985257	0.0763176	0.54449	0.445428	0.982057	1	0.59682	0.907253	0.939674	0.486686	0.502304	0.646697	0.441815	0.583979
C	f112_CD4+_PD1+_Tem	0.792471	0.146888	0.0326429	0.616156	0.703522	0.981011	0.778705	0.573939	0.907253	0.953071	0.522189	0.620584	0.675883	0.451677	0.542636
C	f113_CD8+_PD1+_Tcm	0.109761	0.193542	0.0178279	0.257286	0.72128	0.695154	0.778705	0.573939	0.846117	0.953071	0.630178	0.608295	0.694316	0.607495	0.540052
C	f114_CD8+_PD1+_Tem	0.439911	0.394284	0.0972162	0.45148	0.905403	0.928702	0.897039	0.59682	0.899833	0.988094	0.563609	0.571429	0.637481	0.571992	0.514212
C	f115_CD8+_CD160-_CD244-_T-cells	0.920519	0.0862665	0.684212	0.123933	0.0691696	0.982057	0.778705	0.954997	0.846117	0.871172	0.508876	0.642089	0.534562	0.64497	0.69509
C	f116_CD8+_CD160-_CD244+_T-cells	0.949372	0.0282064	0.838913	0.248482	0.260506	0.982057	0.778705	0.985938	0.846117	0.871172	0.505917	0.680492	0.517665	0.609467	0.622739
C	f117_CD8+_CD160+_CD244+_T-cells	0.934935	0.553897	0.344683	0.707061	0.703522	0.982057	0.984229	0.935568	0.937267	0.953071	0.492604	0.549923	0.579109	0.536489	0.542636
C	f118_CD3-	0.750814	0.670669	0.795831	0.178428	0.685919	0.981011	0.984229	0.954997	0.846117	0.953071	0.526627	0.536098	0.522273	0.627219	0.54522
C	f119_MNC	0.198747	0.0732132	0.65723	0.0129324	0.221484	0.730877	0.778705	0.954997	0.648006	0.871172	0.60503	0.648233	0.462366	0.729783	0.633075
C	f120_CD4+_monocytes	0.387818	0.213535	0.941079	0.248482	0.240458	0.893511	0.778705	0.990548	0.846117	0.871172	0.571006	0.603687	0.493088	0.609467	0.627907
D	f001_Sex_0=female_1=male	0.365797	0.800941	0.060442	0.799466	0.163266	0.93284	0.981595	0.63875	1	0.641804	0.556818	0.516869	0.619737	0.516414	0.599026
D	f002_Age	0.0954073	0.184797	0.640864	0.910635	0.682488	0.799942	0.724226	0.92706	1	0.852272	0.631944	0.608637	0.538158	0.50947	0.537338
D	f003_BMI	0.22022	0.202057	0.870052	0.400161	0.985502	0.874874	0.743049	0.980238	0.952815	1	0.597222	0.604588	0.486184	0.566919	0.502435
D	f004_Systolic_BP	0.27915	0.601579	0.993471	0.427408	0.778107	0.883976	0.981006	1	0.952815	0.905145	0.585859	0.543185	0.498684	0.563131	0.525974
D	f005_Diastolic_BP	0.500457	0.266483	0.043978	0.316036	0.0097946	0.984524	0.830779	0.63875	0.952815	0.252572	0.553662	0.591093	0.6625	0.579545	0.731331
D	f006_Pulse_pressure	0.348182	0.2561	0.577806	0.0573943	0.423671	0.93284	0.830779	0.92706	0.876971	0.720872	0.574495	0.593117	0.545395	0.650253	0.57224
D	f007_BL_staging	0.112273	0.748353	0.514281	0.120769	0.222026	0.799942	0.981595	0.92706	0.917844	0.646406	0.555556	0.512146	0.523684	0.554293	0.548701
D	f008_BL_liver_mets_0=none_1=mets	0.583358	0.447476	0.125561	0.975233	0.445619	0.997936	0.956264	0.63875	1	0.722405	0.534091	0.548583	0.596053	0.502525	0.553571
D	f009_CMV-Ig_0=neg_1=pos
D	f010_ANA_0=neg_1=pos	0.55408	0.634252	0.885654	0.305995	0.176247	0.997936	0.981006	0.980238	0.952815	0.646406	0.540404	0.533738	0.510526	0.569444	0.603896
D	f011_GOT	0.09862	0.475952	0.600415	0.542312	0.669182	0.799942	0.956264	0.92706	0.960883	0.852272	0.630682	0.558704	0.457237	0.548611	0.538961
D	f012_GPT	0.225767	0.607112	0.652417	0.712116	0.927523	0.874874	0.981006	0.92706	0.977973	0.984996	0.59596	0.54251	0.536842	0.529672	0.508929
D	f013_gGT	0.0513738	0.3841	0.583424	0.418052	0.806094	0.799942	0.91076	0.92706	0.952815	0.928229	0.65404	0.571525	0.544737	0.564394	0.522727
D	f014_total_bilirubin	0.646552	0.852254	0.323948	0.385404	0.029113	0.997936	0.981595	0.800448	0.952815	0.356788	0.535985	0.51552	0.578289	0.567551	0.691558
D	f015_LDH	0.308803	0.0623083	0.330306	0.676889	0.358748	0.926408	0.678579	0.800448	0.977973	0.689512	0.580808	0.652497	0.578947	0.46654	0.582792
D	f016_Protein-S-100	0.257993	0.733822	0.26188	0.445988	0.187173	0.874874	0.981595	0.800448	0.952815	0.646406	0.589646	0.52834	0.590789	0.560606	0.618506
D	f017_CRP	0.923052	0.505587	0.610439	0.771992	0.941794	0.999487	0.960615	0.92706	1	0.984996	0.508207	0.554656	0.458553	0.476641	0.507305
D	f018_WBC	0.156112	0.556423	0.0486867	0.872679	0.408352	0.874874	0.981006	0.63875	1	0.720872	0.612374	0.548583	0.659211	0.513258	0.574675
D	f019_RBC	0.197001	0.174256	0.882939	0.712417	0.99275	0.874874	0.724226	0.980238	0.977973	1	0.602273	0.611336	0.5125	0.529672	0.501623
D	f020_Hb	0.422704	0.993387	0.743383	1	0.934792	0.955779	0.993387	0.934818	1	0.984996	0.563763	0.49865	0.526974	0.499369	0.508117
D	f021_Hct	0.427585	0.874924	0.63517	0.822465	0.985501	0.955779	0.981595	0.92706	1	1	0.563131	0.486505	0.538816	0.481692	0.497565
D	f022_MCV	0.107223	0.0375653	0.390343	0.980819	0.905964	0.799942	0.678579	0.855753	1	0.984996	0.627525	0.67004	0.569737	0.502525	0.488636
D	f023_platelets	0.0834549	0.810125	0.0731986	0.170574	0.330907	0.799942	0.981595	0.63875	0.952815	0.68929	0.636995	0.479757	0.644737	0.608586	0.587662
D	f023_PMN(%)	0.275826	0.496957	0.13442	0.138241	0.271608	0.883976	0.960221	0.63875	0.927031	0.658793	0.58649	0.556005	0.621053	0.617424	0.599026
D	f024_Basophils(%)	0.627997	0.61641	0.980269	0.174866	0.693762	0.997936	0.981006	0.998109	0.952815	0.852272	0.53851	0.541161	0.502632	0.606692	0.535714
D	f025_Eosinophils(%)	0.916991	0.940535	0.517917	0.878928	0.304302	0.999487	0.981595	0.92706	1	0.686667	0.491162	0.493252	0.552632	0.512626	0.592532
D	f026_Monocytes(%)	0.665132	0.740289	0.225889	0.88528	0.905946	0.997936	0.981595	0.735754	1	0.984996	0.534722	0.527665	0.598026	0.488005	0.511364
D	f027_lymphocytes(%)	0.107272	0.37541	0.12211	0.0434633	0.0876162	0.799942	0.91076	0.63875	0.876971	0.554903	0.627525	0.572874	0.625	0.659722	0.653409
D	f028_Immature_granulocytes(%)	0.907	0.931253	0.0531533	0.76387	0.917106	0.999487	0.981595	0.63875	1	0.984996	0.50947	0.507422	0.65	0.476641	0.50974
D	f029_PMN(abs)	0.15847	0.940569	0.0377434	0.495821	0.313217	0.874874	0.981595	0.63875	0.960883	0.686667	0.611742	0.506748	0.667763	0.554293	0.590909
D	f030_Basophils(abs)	0.302065	0.724204	0.122844	0.104116	0.153237	0.926408	0.981595	0.63875	0.917844	0.641804	0.580808	0.529015	0.623026	0.626894	0.626623
D	f031_Eosinophils(abs)	0.547218	0.733711	0.895706	0.904177	0.158374	0.997936	0.981595	0.981831	1	0.641804	0.54798	0.52834	0.488816	0.489899	0.626623
D	f032_Monocytes(abs)	0.0468619	0.292681	0.306469	0.526649	0.226809	0.799942	0.832718	0.800448	0.960883	0.646406	0.657197	0.58637	0.582895	0.550505	0.608766
D	f033_Lymphocytes(abs)	0.659387	0.133722	1	0.0524598	0.344645	0.997936	0.678579	1	0.876971	0.68929	0.535354	0.622807	0.5	0.653409	0.585227
D	f034_Immature_granulocytes(abs)	0.464301	0.836532	0.0166706	0.913913	0.610631	0.984524	0.981595	0.63875	1	0.852272	0.556187	0.516869	0.686184	0.491162	0.544643
D	f041_Granulocytes	0.409197	0.362178	0.122116	0.180857	0.100076	0.955779	0.91076	0.63875	0.952815	0.563909	0.565657	0.574899	0.625	0.606061	0.647727
D	f042_Monocytes	0.00942848	0.27784	0.749722	0.0173234	0.0312972	0.799942	0.832718	0.934818	0.876971	0.356788	0.705177	0.589069	0.526316	0.688131	0.693182
D	f043_CD14+_monocytes	0.0820622	0.479625	0.679139	0.111298	0.209181	0.799942	0.956264	0.934818	0.917844	0.646406	0.637626	0.558704	0.534211	0.626263	0.613636
D	f044_CD14++_CD16-_monocytes	0.376802	0.112264	0.349963	0.942997	0.362901	0.933814	0.678579	0.800448	1	0.689512	0.570707	0.630229	0.576316	0.506313	0.582792
D	f045_CD14++_CD16+_monocytes	0.23885	0.190586	0.338558	0.942511	0.450789	0.874874	0.724226	0.800448	1	0.722405	0.593434	0.607287	0.577632	0.493687	0.568182
D	f046_CD14+_CD16+_monocytes	0.500898	0.48652	0.934808	0.361	0.560914	0.984524	0.956264	0.995963	0.952815	0.809421	0.553662	0.557355	0.507237	0.572601	0.55276
D	f047_Lymphocytes	0.42745	0.119242	0.156886	0.170469	0.0748387	0.955779	0.678579	0.63875	0.952815	0.533959	0.563131	0.62753	0.614474	0.608586	0.659903
D	f048_CD19+_B-cells	0.100769	0.104861	0.286635	0.0188405	0.0119504	0.799942	0.678579	0.800448	0.876971	0.252572	0.630051	0.632928	0.586842	0.684343	0.722403
D	f049_CD3+_T-cells	1	0.127452	0.147674	0.261957	0.413529	1	0.678579	0.63875	0.952815	0.720872	0.499369	0.624831	0.617105	0.589015	0.573864
D	f050_CD4+_T-cells	0.241033	0.00280243	0.727312	0.0615418	0.0165057	0.874874	0.20142	0.934818	0.876971	0.252572	0.593434	0.739541	0.528947	0.647727	0.712662
D	f051_CD8+_T-cells	0.188805	0.0423967	0.960856	0.214234	0.0749416	0.874874	0.678579	0.998109	0.952815	0.533959	0.604167	0.665992	0.504605	0.598485	0.659903
D	f052_CD56+_NK-cells	0.157308	0.730222	0.459979	0.430754	0.372542	0.874874	0.981595	0.888773	0.952815	0.696227	0.612374	0.529015	0.560526	0.563131	0.581169
D	f053_CD56++_NK-cells	0.0607927	0.407445	0.706717	0.0248588	0.00296814	0.799942	0.91076	0.934818	0.876971	0.252572	0.648359	0.568151	0.530921	0.677399	0.766234
D	f054_CD56++_CD16low_NK-cells	0.120074	0.47621	0.825209	0.0834977	0.0134635	0.805202	0.956264	0.959937	0.917844	0.252572	0.623106	0.558704	0.481579	0.636995	0.721591
D	f055_CD4+_CD57+_T-cells	0.332255	0.131624	0.280248	0.602472	0.118103	0.93284	0.678579	0.800448	0.976021	0.58538	0.57702	0.623482	0.5875	0.541667	0.640422
D	f056_CD4+_PD1+_T-cells	0.222215	0.622153	0.655512	0.519398	0.267097	0.874874	0.981006	0.92706	0.960883	0.658793	0.597222	0.458839	0.536842	0.551768	0.600649
D	f057_CD4+_ Tem	0.66197	0.165439	0.0678693	0.403247	0.144922	0.997936	0.724226	0.63875	0.952815	0.635429	0.464646	0.614035	0.647368	0.566919	0.631494
D	f058_CD4+_Temra	0.785177	0.379639	0.216536	0.485502	0.136006	0.999487	0.91076	0.726032	0.960883	0.620186	0.522096	0.5722	0.6	0.555556	0.633929
D	f059_CD4+_Tcm	0.260927	0.633824	0.751817	0.254176	0.444273	0.874874	0.981006	0.934818	0.952815	0.722405	0.589646	0.539811	0.473684	0.590909	0.569805
D	f060_CD4+_Tnaive	0.583246	0.269639	0.19519	0.343224	0.308307	0.997936	0.830779	0.674292	0.952815	0.686667	0.544192	0.591093	0.605263	0.575758	0.592532
D	f061_CD4+_CD27-_T-cells	0.682798	0.471097	0.187864	0.441763	0.418738	0.997936	0.956264	0.669267	0.952815	0.720872	0.532828	0.559379	0.606579	0.561237	0.573052
D	f062_CD4+_CD28+_T-cells	0.470371	0.0816175	0.131917	0.822303	0.259424	0.984524	0.678579	0.63875	1	0.657208	0.557449	0.642375	0.621711	0.518308	0.601461
D	f063_CD8+_CD57+_T-cells	0.95565	0.960725	0.575572	0.993661	0.466096	0.999487	0.984228	0.92706	1	0.727876	0.494949	0.495277	0.546053	0.498737	0.566558
D	f064_CD8+_PD1+_T-cells	0.942511	0.25991	0.418064	0.340331	0.891597	0.999487	0.830779	0.882579	0.952815	0.984996	0.506313	0.592443	0.565789	0.575758	0.512987
D	f065_CD8+_ Tem	0.0910367	0.291829	0.597948	0.70874	0.58342	0.799942	0.832718	0.92706	0.977973	0.831373	0.633838	0.587045	0.543421	0.469697	0.550325
D	f066_CD8+_Temra	0.488861	0.843829	0.776569	0.930358	0.308307	0.984524	0.981595	0.934818	1	0.686667	0.555556	0.483131	0.523684	0.492424	0.592532
D	f067_CD8+_Tcm	0.537243	0.654633	0.658701	0.968042	0.3588	0.997936	0.981595	0.92706	1	0.689512	0.549242	0.537112	0.536184	0.503788	0.417208
D	f068_CD8+_Tnaive	0.608082	0.0942609	0.441961	0.619339	0.445353	0.997936	0.678579	0.888773	0.976021	0.722405	0.541035	0.636977	0.5625	0.539773	0.568994
D	f069_CD8+_CD27-_T-cells	0.73255	0.908519	0.739532	0.449672	0.423031	0.999487	0.981595	0.934818	0.952815	0.720872	0.527778	0.489879	0.527632	0.560606	0.573052
D	f070_CD8+_CD28+_T-cells	0.83013	0.805478	0.954748	0.880008	0.75321	0.999487	0.981595	0.998109	1	0.889725	0.517677	0.520918	0.494737	0.512626	0.529221
D	f071_CD4+_HLA-DR+_T-cells	0.766864	0.980173	0.351074	0.526719	0.252286	0.999487	0.988847	0.800448	0.960883	0.653651	0.52399	0.502699	0.575658	0.550505	0.603084
D	f072_CD8+_HLA-DR+_T-cells	0.616462	0.934588	0.739532	0.720612	0.633832	0.997936	0.981595	0.934818	0.977973	0.852272	0.540404	0.507422	0.527632	0.52904	0.456169
D	f073_CD4+_CD25++_T-cells	0.676913	0.636783	0.837962	0.574856	0.662745	0.997936	0.981006	0.964926	0.976021	0.852272	0.53346	0.460864	0.482895	0.455177	0.460227
D	f074_CD4+_FoxP3+_Treg	0.400147	0.83593	0.876492	0.531965	0.554803	0.955779	0.981595	0.980238	0.960883	0.809421	0.566919	0.482456	0.486842	0.549874	0.553571
D	f075_nTreg	0.67107	0.115498	0.768397	0.251864	0.223421	0.997936	0.678579	0.934818	0.952815	0.646406	0.534091	0.62888	0.475658	0.590909	0.609578
D	f076_pTreg	0.67107	0.115498	0.768397	0.251864	0.223421	0.997936	0.678579	0.934818	0.952815	0.646406	0.534091	0.62888	0.475658	0.590909	0.609578
D	f077_memory_Treg	0.223243	0.636794	0.502385	0.547866	0.978255	0.874874	0.981006	0.92706	0.960883	1	0.596591	0.539136	0.554605	0.54798	0.496753
D	f078_naive_Treg	0.809989	0.113512	0.0244517	0.418238	0.209801	0.999487	0.678579	0.63875	0.952815	0.646406	0.519571	0.629555	0.681579	0.564394	0.612825
D	f079_CD39+_Treg	0.260927	0.780158	0.317282	0.942997	0.659695	0.874874	0.981595	0.800448	1	0.852272	0.589646	0.523617	0.581579	0.506313	0.540584
D	f080_CD21low_CD38low_B-cells	0.974432	0.888008	0.688565	0.88532	0.340093	1	0.981595	0.934818	1	0.68929	0.503157	0.487854	0.532895	0.511995	0.586039
D	f081_CD27-_IgD-_B-cells	0.910681	0.169088	0.712806	0.320423	0.109803	0.999487	0.724226	0.934818	0.952815	0.568978	0.50947	0.612686	0.469737	0.578914	0.643669
D	f082_CD27+_IgD-_B-cells	0.993661	0.315191	0.542756	0.70874	0.0594592	1	0.855519	0.92706	0.977973	0.484168	0.498737	0.582996	0.55	0.530303	0.668831
D	f083_naive_B-cells	0.73255	0.165439	0.479999	0.289146	0.00955635	0.999487	0.724226	0.911998	0.952815	0.252572	0.527778	0.614035	0.557895	0.584596	0.728896
D	f084_marginal_zone_B-cells	0.9234	0.0683872	0.107095	0.136129	0.0945756	0.999487	0.678579	0.63875	0.927031	0.563909	0.491793	0.649123	0.630263	0.618056	0.650162
D	f085_IgD-_IgM-_B-cells	0.766871	0.545364	0.544984	0.619339	0.0374715	0.999487	0.981006	0.92706	0.976021	0.388341	0.52399	0.549933	0.549342	0.539773	0.686688
D	f086_IgD+_IgM-_B-cells	0.866351	0.947153	0.566867	0.891632	0.891579	0.999487	0.981595	0.92706	1	0.984996	0.486111	0.493927	0.546711	0.488636	0.512987
D	f087_IgD-_IgM+_B-cells	0.760746	0.0762531	0.446804	0.910677	0.554791	0.999487	0.678579	0.888773	1	0.809421	0.475379	0.645074	0.561842	0.50947	0.553571
D	f088_IgD+_IgM+_B-cells	0.872677	0.407438	0.346865	0.624991	0.0496999	0.999487	0.91076	0.800448	0.976021	0.472149	0.513258	0.568151	0.576316	0.539141	0.676136
D	f089_CD38-_CD27-_B-cells	0.854997	0.00353368	0.0520032	0.0472062	0.00759003	0.999487	0.20142	0.63875	0.876971	0.252572	0.515152	0.734143	0.656579	0.656566	0.73539
D	f090_CD38+_CD27-_B-cells	0.553197	0.556405	0.124081	0.955268	0.669345	0.997936	0.981006	0.63875	1	0.852272	0.547348	0.548583	0.624342	0.494949	0.538961
D	f091_non-switched_memory_B-cells	0.955271	0.0275592	0.126117	0.110818	0.0177243	0.999487	0.678579	0.63875	0.917844	0.252572	0.494949	0.680162	0.623684	0.626263	0.712662
D	f092_CD38+_CD27+_B-cells	0.365161	0.848872	0.915303	1	0.913168	0.93284	0.981595	0.993758	1	0.984996	0.57197	0.483806	0.509211	0.500631	0.489448
D	f093_Transitional_B-cells	0.500885	0.523548	0.177111	0.948887	0.70275	0.984524	0.978434	0.651336	1	0.852272	0.553662	0.552632	0.609211	0.494318	0.534903
D	f094_Class-switched_memory_B-cells	0.210258	0.921543	0.0561896	0.343224	0.685962	0.874874	0.981595	0.63875	0.952815	0.852272	0.599747	0.508772	0.653947	0.575758	0.537338
D	f095_Plasmablasts	0.319315	0.181253	0.173429	0.303986	0.0545686	0.93284	0.724226	0.651336	0.952815	0.478524	0.579545	0.609987	0.610526	0.582071	0.672078
D	f096_Lin-_HLA-DR+_DC	0.917036	0.901108	0.572473	0.810029	0.23754	0.999487	0.981595	0.92706	1	0.653651	0.491162	0.489204	0.546053	0.519571	0.606331
D	f097_Lin-_HLA-DR+_CD11c-_DC	0.48073	0.855389	0.0858418	0.602483	0.103878	0.984524	0.981595	0.63875	0.976021	0.563909	0.556187	0.51552	0.638816	0.541667	0.646104
D	f098_mDC	0.110818	0.888008	0.310451	0.531977	0.524784	0.799942	0.981595	0.800448	0.960883	0.797672	0.626263	0.512146	0.582237	0.549874	0.55763
D	f099_CD16+ mDC	0.706473	0.66063	0.14093	0.46102	0.216595	0.999487	0.981595	0.63875	0.955569	0.646406	0.530303	0.463563	0.619079	0.558712	0.611201
D	f100_Clec9A+_CD16+_DC	0.841003	0.331733	0.934713	0.356106	0.757047	0.999487	0.879477	0.995963	0.952815	0.889725	0.516414	0.420378	0.492763	0.573232	0.471591
D	f101_MDC2	0.872679	0.848893	0.539557	0.665238	0.241176	0.999487	0.981595	0.92706	0.977973	0.653651	0.486742	0.516194	0.55	0.465278	0.605519
D	f102_MDC1	0.720612	0.780158	0.12689	0.561568	0.196208	0.999487	0.981595	0.63875	0.969981	0.646406	0.47096	0.476383	0.623684	0.453283	0.616883
D	f103_pDC	0.0955807	0.39813	0.967377	0.114445	0.456256	0.799942	0.91076	0.998109	0.917844	0.722405	0.631944	0.569501	0.496053	0.625	0.56737
D	f104_CD294+ Lin- granulos	0.553215	0.861894	0.787212	0.272311	0.206622	0.997936	0.981595	0.934818	0.952815	0.646406	0.547348	0.485155	0.522368	0.587121	0.613636
D	f105_eosinophils	0.198767	0.705654	0.301705	0.351437	0.534916	0.874874	0.981595	0.800448	0.952815	0.802374	0.602273	0.531714	0.584211	0.574495	0.556818
D	f106_basophils	0.208394	0.426468	0.43712	0.22022	0.696035	0.874874	0.93495	0.888773	0.952815	0.852272	0.599747	0.565452	0.563158	0.597222	0.535714
D	f107_neutrophils	0.993661	0.401498	0.258018	0.359771	0.308307	1	0.91076	0.800448	0.952815	0.686667	0.498737	0.569501	0.592105	0.573232	0.592532
D	f108_normal_neutrophils	0.917038	0.256423	0.372617	0.451334	0.729906	0.999487	0.830779	0.832909	0.952815	0.875887	0.508838	0.593117	0.572368	0.559975	0.531656
D	f109_suppressive_neutrophils	0.942997	0.136906	0.411996	0.335132	0.62106	0.999487	0.678579	0.882579	0.952815	0.852272	0.493687	0.622132	0.567105	0.57702	0.545455
D	f110_immature_neutrophils	0.928921	0.0251913	0.64889	0.0826712	0.48466	0.999487	0.678579	0.92706	0.917844	0.746638	0.492424	0.680837	0.536842	0.635732	0.5625
D	f111_CD4+_PD1+_Tcm	0.968313	0.693481	0.980598	0.793147	0.699238	1	0.981595	0.998109	1	0.852272	0.503788	0.533063	0.502632	0.521465	0.535714
D	f112_CD4+_PD1+_Tem	0.361007	0.771866	0.787215	0.547872	0.643104	0.93284	0.981595	0.934818	0.960883	0.852272	0.572601	0.475709	0.522368	0.54798	0.542208
D	f113_CD8+_PD1+_Tcm	0.854997	0.622153	0.144206	0.867486	0.344082	0.999487	0.981006	0.63875	1	0.68929	0.484848	0.541161	0.618421	0.513889	0.586039
D	f114_CD8+_PD1+_Tem	0.368226	0.705654	0.459979	0.66197	0.392284	0.93284	0.981595	0.888773	0.977973	0.720872	0.57197	0.531714	0.560526	0.464646	0.577922
D	f115_CD8+_CD160-_CD244-_T-cells	0.624996	0.0942558	0.287614	0.624996	0.131497	0.997936	0.678579	0.800448	0.976021	0.620186	0.539141	0.636977	0.586184	0.539141	0.635552
D	f116_CD8+_CD160-_CD244+_T-cells	0.696938	0.255493	0.153503	0.685207	0.0860221	0.999487	0.830779	0.63875	0.977973	0.554903	0.531566	0.593792	0.615789	0.467172	0.654221
D	f117_CD8+_CD160+_CD244+_T-cells	0.853784	0.0383623	0.635201	0.659431	1	0.999487	0.678579	0.92706	0.977973	1	0.484848	0.669366	0.538816	0.535354	0.5
D	f118_CD3-	0.805428	0.299486	0.0785613	0.254176	0.325883	0.999487	0.832718	0.63875	0.952815	0.68929	0.520202	0.585695	0.642105	0.590909	0.589286
D	f119_MNC	0.585836	0.966961	0.177118	0.671066	0.934828	0.997936	0.984228	0.651336	0.977973	0.984996	0.543561	0.504049	0.609211	0.534091	0.491883
D	f120_CD4+_monocytes	0.0234865	0.59909	0.801546	0.222215	0.2517	0.799942	0.981006	0.942023	0.952815	0.653651	0.67803	0.45614	0.521053	0.597222	0.603896
E	cl_1	0.774656	0.616932	0.706108	0.295538	0.982407	0.77444	0.104886	0.887895	0.470828	0.336583	0.483871	0.528929	0.478261	0.562286	0.501749
E	cl_10	0.583367	0.173576	0.271177	0.607672	0.410374	0.535741	0.646183	0.887895	0.478444	0.419749	0.530746	0.578393	0.563097	0.530667	0.556222
E	cl_2	0.0612851	0.480652	0.160539	0.0503085	0.0013868	0.681857	0.447134	0.887895	0.986943	0.682063	0.604503	0.540714	0.580417	0.616381	0.717641
E	cl_3	0.2847	0.104188	0.0585415	0.0820107	0.00405347	0.784604	0.719324	0.94588	0.988679	0.830356	0.559812	0.593571	0.608342	0.603429	0.695652
E	cl_4	0.169299	0.117312	0.419737	0.0883491	0.158088	0.672541	0.447134	0.655897	0.88986	0.963717	0.576781	0.590179	0.546306	0.601333	0.596202
E	cl_5	0.17124	0.713898	0.872303	0.0698282	0.26544	0.918268	0.104886	0.655897	0.609303	0.419749	0.576445	0.52125	0.490633	0.60781	0.575962
E	cl_6	0.0768987	0.327749	0.209516	0.0866267	0.000965854	0.964601	0.870491	0.655897	0.909757	0.7039	0.59879	0.556429	0.571934	0.601905	0.724638
E	cl_7	0.783903	0.303777	0.301906	0.500416	0.643315	0.707958	0.345516	0.655897	0.478444	0.298681	0.515457	0.559286	0.559208	0.54019	0.531734
E	cl_8	0.0808944	0.51396	0.620792	0.211786	0.156932	0.545731	0.848039	0.997526	0.478444	0.748273	0.597446	0.537679	0.528455	0.574286	0.596452
E	cl_9	0.849422	0.695454	0.921211	0.581014	0.70776	0.644858	0.792012	0.779564	0.673067	0.918167	0.510753	0.477321	0.505832	0.532952	0.525737
F	cl_1	0.793182	0.835105	0.284869	0.603192	0.774371	0.467227	0.104886	0.887895	0.850948	0.53051	0.514785	0.512143	0.561329	0.468952	0.48026
F	cl_10	0.0710467	0.306696	0.0750116	0.0618272	0.00360511	0.918268	0.722309	0.887895	1	0.710472	0.600806	0.558929	0.601979	0.611048	0.698151
F	cl_11	0.426146	0.38762	0.298887	0.407624	0.442298	0.467227	0.845691	0.655897	0.609329	0.997835	0.544523	0.549821	0.559562	0.549333	0.552474
F	cl_12	0.0548955	0.437316	0.607881	0.124286	0.0639787	0.577472	0.278	0.86057	0.783857	0.984215	0.607191	0.544821	0.529516	0.591429	0.626187
F	cl_13	0.0809684	0.0040503	0.140334	0.00204231	0.00120269	0.717935	0.989605	0.316883	0.988679	0.419749	0.597446	0.665357	0.584482	0.683238	0.72039
F	cl_14	0.476673	0.716055	0.00912603	0.887652	0.104063	0.964601	0.965811	0.854674	0.988679	0.717068	0.539819	0.478929	0.649169	0.508571	0.610695
F	cl_15	0.887365	0.324684	0.601418	0.195966	0.735275	0.467227	0.215639	0.92318	0.753716	0.682063	0.508065	0.443214	0.530046	0.576952	0.523238
F	cl_16	0.17124	0.713898	0.872303	0.0698282	0.26544	0.535741	0.22639	0.953585	0.909757	0.53051	0.576445	0.52125	0.490633	0.60781	0.575962
F	cl_17	0.0825926	0.102867	0.380042	0.0272699	0.0381904	0.467227	0.447134	0.877975	0.782413	0.830356	0.596942	0.593929	0.550371	0.631238	0.641179
F	cl_18	0.393261	0.0137722	0.708121	0.614058	0.52688	0.784604	0.870491	0.854674	0.988679	0.963717	0.547715	0.641607	0.521562	0.469905	0.543228
F	cl_19	0.748946	0.0225174	0.78048	0.299113	0.973565	0.918268	0.918615	0.854674	0.889499	0.960446	0.517977	0.631071	0.483917	0.561714	0.502499
F	cl_2	0.00540943	0.688574	0.245157	0.0878071	0.0447848	0.467227	0.672729	0.655897	0.478444	0.0976153	0.655242	0.523214	0.566631	0.601524	0.636682
F	cl_20	0.47321	0.822988	0.960556	0.637136	0.26544	0.784604	0.706727	0.854674	0.76321	0.779968	0.540155	0.513036	0.496995	0.52819	0.575962
F	cl_21	0.753722	0.484077	0.135872	0.794728	0.693842	0.467227	0.719324	0.887895	0.553783	0.419749	0.517641	0.540357	0.585366	0.515619	0.526987
F	cl_22	0.710883	0.178539	0.252778	0.269677	0.527304	0.467227	0.104886	0.705681	0.323373	0.0710308	0.479167	0.5775	0.565571	0.565714	0.456772
F	cl_23	0.0808944	0.51396	0.620792	0.211786	0.156932	0.800705	0.845691	0.359111	0.988679	0.495003	0.597446	0.537679	0.528455	0.574286	0.596452
F	cl_24	0.015764	0.265939	0.379956	0.174605	0.00778359	0.953608	0.680291	0.887895	0.64215	0.944587	0.634745	0.564107	0.550371	0.580762	0.681159
F	cl_25	0.64895	0.26853	0.82142	0.941147	0.149527	0.577472	0.845691	0.973443	0.478444	0.682063	0.525538	0.56375	0.513079	0.495429	0.598201
F	cl_26	0.899273	0.08407	0.891814	0.382747	0.429399	0.468913	0.416751	0.86057	0.478444	0.363324	0.507224	0.599464	0.507953	0.552	0.553973
F	cl_27	0.715154	0.114918	0.980256	0.611876	0.531781	0.76605	0.179548	0.92318	0.889499	0.843687	0.520497	0.590714	0.498409	0.530286	0.542729
F	cl_28	0.793172	0.569642	0.284847	1	0.358184	0.913949	0.208716	0.953585	0.702838	0.99963	0.514785	0.532857	0.561329	0.49981	0.562719
F	cl_29	0.849422	0.695454	0.921211	0.581014	0.70776	0.467227	0.845691	0.854674	0.478444	0.403966	0.510753	0.477321	0.505832	0.532952	0.525737
F	cl_3	0.00644127	0.18256	0.0455095	0.000917038	0.00145827	0.800705	0.91098	0.987925	0.903559	0.682063	0.65205	0.576786	0.614528	0.696952	0.716642
F	cl_30	0.505409	0.0259062	0.259246	0.0234897	0.0186675	0.913949	0.750639	0.693146	0.954443	0.918167	0.537298	0.628214	0.564687	0.634667	0.66017
F	cl_31	0.911194	0.536292	0.207157	0.724046	0.0649755	0.908788	0.517399	0.854674	0.685065	0.843687	0.506384	0.535714	0.572287	0.521143	0.625687
F	cl_32	0.175744	0.199155	0.512022	0.928364	0.48702	0.467227	0.783082	0.887895	0.659722	0.566826	0.575605	0.573929	0.537646	0.494476	0.547476
F	cl_33	0.141504	0.0662332	0.194606	0.085799	0.0916787	0.467227	0.634379	0.86057	0.61077	0.161166	0.579469	0.602321	0.571934	0.598857	0.611194
F	cl_34	0.53458	0.00467973	0.656136	0.0697368	0.0170296	0.878578	0.634379	0.971935	0.988679	0.566826	0.534778	0.662679	0.525627	0.60781	0.662419
F	cl_35	0.528461	0.37888	0.448517	0.953904	0.453044	0.953608	0.374945	0.973443	0.753716	0.763376	0.535282	0.550714	0.543478	0.496381	0.551224
F	cl_36	0.536666	0.267306	0.550763	0.603145	0.814022	0.908788	0.439297	0.996883	0.889499	0.843716	0.53461	0.563929	0.534288	0.531048	0.516242
F	cl_37	0.797733	0.0587706	0.98273	0.160641	0.0957782	0.918268	0.792012	0.854674	1	0.719631	0.514449	0.60875	0.501414	0.583429	0.613443
F	cl_38	0.0955223	0.399685	0.347278	0.0290702	0.00433507	0.936946	0.845691	0.973443	0.880616	0.929595	0.593078	0.548571	0.553906	0.629714	0.694153
F	cl_39	0.218857	0.128689	0.514276	0.0640987	0.0315534	0.467227	0.522449	0.572119	0.322797	0.0710308	0.568716	0.5875	0.537469	0.610095	0.646427
F	cl_4	0.088615	0.116641	0.290452	0.0242821	0.00698235	0.800705	0.212069	0.854674	0.478444	0.298681	0.595094	0.590357	0.560622	0.633905	0.683658
F	cl_40	0.290136	0.1055	0.814271	0.289626	0.098146	0.953608	0.792012	0.819288	0.926783	0.419749	0.55914	0.593214	0.513609	0.563048	0.612694
F	cl_41	0.91838	0.0236927	0.640655	0.197023	0.842667	0.577472	0.560821	0.887895	0.988679	0.82817	0.49412	0.630179	0.473135	0.576762	0.486257
F	cl_42	0.126296	0.0102313	0.804575	0.0104003	0.0100452	0.557103	0.345516	0.796528	0.478444	0.488608	0.585349	0.647679	0.485684	0.65219	0.675162
F	cl_43	0.64588	0.307697	0.777354	0.435662	0.739523	0.80944	0.104886	0.898191	0.478444	0.298681	0.52537	0.557857	0.516083	0.545714	0.477511
F	cl_44	0.540544	0.117244	0.303171	0.697716	0.344723	0.80944	0.706727	0.877975	0.988679	0.785575	0.534274	0.590179	0.559031	0.476762	0.564468
F	cl_45	0.407021	0.00411705	0.636113	0.016051	0.0306129	0.80944	0.634379	0.887895	0.889499	0.963717	0.546371	0.665	0.527218	0.643048	0.647176
F	cl_46	0.116299	0.280869	0.496391	0.0533368	0.0588194	0.918268	0.339135	0.996883	0.602988	0.488608	0.587702	0.562143	0.53906	0.614857	0.628686
F	cl_47	0.294282	0.136685	0.488692	0.870004	0.246975	0.525364	0.706727	0.854674	0.478444	0.10173	0.558636	0.585714	0.539767	0.490095	0.578961
F	cl_48	0.422395	0.435119	0.759415	0.956462	0.503222	0.644858	0.447134	0.887895	0.478444	0.336583	0.455141	0.545	0.517674	0.496571	0.454273
F	cl_49	0.27513	0.134927	0.106518	0.618808	0.785573	0.495119	0.439297	0.854674	0.478444	0.153612	0.560988	0.586071	0.592435	0.529714	0.518741
F	cl_5	0.786085	0.00379945	0.119774	0.164443	0.0558354	0.681857	0.417258	0.971935	0.702838	0.490557	0.515289	0.666429	0.589077	0.582667	0.630185
F	cl_6	0.939937	0.76785	0.114899	0.690679	0.299958	0.953608	0.208716	0.887895	0.64215	0.963717	0.504368	0.517143	0.590315	0.52381	0.570715
F	cl_7	0.330121	0.0626135	0.0626545	0.0222685	0.0182444	0.542151	0.144056	0.966589	0.435277	0.19644	0.554435	0.607143	0.606575	0.63581	0.66067
F	cl_8	0.129558	0.734873	0.995068	0.080885	0.418778	0.877798	0.672729	0.953585	0.782413	0.944817	0.584677	0.480357	0.50053	0.60381	0.444778
F	cl_9	0.211063	0.55707	0.183818	0.23261	0.691426	0.80944	0.439297	0.854674	0.909757	0.717068	0.569892	0.533929	0.576175	0.571048	0.472764
G	cl_1	0.00587966	0.00397605	0.577965	0.535727	0.120043	0.918228	0.816392	0.92318	0.702838	0.99963	0.65373	0.665714	0.46801	0.536952	0.605947
G	cl_10	0.811311	0.445287	0.617768	0.997433	0.310831	0.855605	0.517399	0.854674	0.889499	0.748273	0.513441	0.543929	0.528632	0.499619	0.568966
G	cl_2	0.059188	0.723162	0.0862156	0.16958	0.929704	0.467227	0.748626	0.770027	0.478444	0.0710308	0.605343	0.520536	0.598268	0.581714	0.493753
G	cl_3	0.165666	0.0434375	0.390188	0.441236	0.894741	0.681857	0.416751	0.655897	0.478444	0.10173	0.577453	0.61625	0.549311	0.545905	0.490755
G	cl_4	0.345527	0.957876	0.0018346	0.887718	0.0639716	0.577472	0.439297	0.877975	0.478444	0.566826	0.552755	0.496786	0.678332	0.491429	0.626187
G	cl_5	0.939938	0.910935	0.283426	0.918208	0.34298	0.577472	0.845691	0.973443	0.478444	0.682063	0.495632	0.506607	0.561506	0.506286	0.564718
G	cl_6	0.0416233	0.0269548	0.706096	0.396915	0.246977	0.467227	0.682649	0.819288	0.478444	0.0710308	0.613743	0.627321	0.521739	0.550476	0.578961
G	cl_7	0.110868	0.0289419	0.785608	0.657882	0.117411	0.918268	0.672729	0.854674	0.823114	0.888026	0.589046	0.625714	0.48427	0.526476	0.606697
G	cl_8	0.00961269	0.132536	0.461818	0.435413	0.498764	0.467227	0.783082	0.887895	0.659722	0.566826	0.644489	0.586607	0.542241	0.546476	0.546227
G	cl_9	0.443	0.778991	0.241717	0.955349	0.82387	0.936946	0.845691	0.973443	0.880616	0.929595	0.541835	0.515893	0.565394	0.503429	0.514993
H	cl_1	0.594141	0.00476754	0.53624	0.0707045	0.413849	0.860649	0.104886	0.887895	0.478444	0.748273	0.528226	0.653393	0.533581	0.601524	0.552724
H	cl_10	0.10224	0.367266	0.045296	0.0835864	0.876824	0.525364	0.706391	0.572119	0.478444	0.974045	0.590894	0.551786	0.614175	0.602476	0.489255
H	cl_100	0.245728	0.276754	0.172508	0.0810704	0.535697	0.644858	0.640905	0.770027	0.478444	0.845584	0.564684	0.5625	0.577943	0.603429	0.542229
H	cl_11	0.178819	0.0227325	0.950695	0.0565883	0.229332	0.577472	0.208716	0.984249	0.478444	0.682063	0.575101	0.631071	0.503712	0.613333	0.581959
H	cl_12	0.0249011	0.895724	0.201967	0.286068	0.764937	0.467227	0.958343	0.817153	0.702838	0.954816	0.624664	0.492321	0.572817	0.563238	0.52049
H	cl_13	0.1016	0.96529	0.911359	0.266677	0.508074	0.525364	0.989605	0.973443	0.685065	0.831823	0.591398	0.497321	0.506539	0.566095	0.545227
H	cl_14	0.148803	0.88143	0.36178	0.578748	0.18696	0.557221	0.945925	0.854674	0.880616	0.632789	0.580645	0.49125	0.552315	0.533143	0.589955
H	cl_15	0.11213	0.100804	0.911371	0.667112	1	0.535741	0.416751	0.973443	0.909757	1	0.58871	0.594464	0.493461	0.525714	0.5
H	cl_16	0.16019	0.401519	0.0658839	0.105118	0.883119	0.577472	0.706727	0.655897	0.506868	0.97754	0.578461	0.451607	0.605338	0.596381	0.489755
H	cl_17	0.443704	0.226524	0.00488445	0.653057	0.359816	0.784604	0.586298	0.316883	0.909757	0.719631	0.542843	0.569643	0.661011	0.526857	0.562469
H	cl_18	0.31626	0.856762	0.0183158	0.923185	0.155326	0.693193	0.930804	0.469561	0.988679	0.566826	0.555948	0.510536	0.634853	0.494095	0.596702
H	cl_19	0.495599	0.459408	0.265576	0.4222	0.900507	0.800705	0.728431	0.854674	0.778524	0.984462	0.538138	0.542679	0.563803	0.54781	0.508746
H	cl_2	0.790666	0.316656	0.239735	0.192239	0.0278192	0.918268	0.680291	0.854674	0.638379	0.336583	0.514953	0.557679	0.567338	0.577524	0.649675
H	cl_20	0.75611	0.970241	0.163058	0.804732	0.0470529	0.913949	0.989605	0.770027	0.956979	0.403966	0.517473	0.502321	0.579887	0.514857	0.635182
H	cl_21	0.173934	0.501998	0.754809	0.210602	0.254388	0.577472	0.775015	0.94588	0.659722	0.682063	0.575941	0.53875	0.481972	0.574476	0.577711
H	cl_22	0.925556	0.00421069	0.268407	0.17872	0.326373	0.955412	0.104886	0.854674	0.61077	0.717068	0.505376	0.664643	0.56345	0.58	0.433033
H	cl_23	0.84232	0.0101771	0.467552	0.363767	0.581389	0.936946	0.144056	0.877975	0.753716	0.870922	0.488743	0.647857	0.541711	0.554095	0.537731
H	cl_24	0.372139	0.247543	0.426752	0.341974	0.120733	0.756116	0.617981	0.877975	0.743581	0.53051	0.450101	0.566607	0.545599	0.556571	0.605697
H	cl_25	0.91836	0.0845399	0.965472	0.301327	0.182018	0.953608	0.374945	0.987925	0.702838	0.628139	0.50588	0.599286	0.502651	0.561524	0.590955
H	cl_26	0.489416	0.245744	0.605142	0.465651	0.0575017	0.800705	0.617981	0.887895	0.791643	0.419749	0.538642	0.566786	0.529692	0.543429	0.629185
H	cl_27	0.73108	0.009366	0.36167	0.0134454	0.0544927	0.912281	0.144056	0.854674	0.435277	0.419749	0.519321	0.649464	0.552315	0.646857	0.630935
H	cl_28	0.116721	0.554579	0.891711	0.425688	0.418301	0.535741	0.792012	0.973443	0.780428	0.748273	0.587534	0.534107	0.507953	0.547429	0.555222
H	cl_29	0.760759	0.0216296	0.378195	0.0963641	0.0335845	0.913949	0.208716	0.86057	0.488093	0.336583	0.482863	0.632143	0.550548	0.598857	0.644678
H	cl_3	0.0809204	0.595124	0.3301	0.452614	0.339164	0.467227	0.802619	0.854674	0.791643	0.717068	0.597446	0.530714	0.44415	0.544762	0.565217
H	cl_30	0.256594	0.579792	0.338951	0.718986	0.802423	0.645151	0.79435	0.854674	0.926783	0.963717	0.56334	0.531964	0.55479	0.521524	0.517241
H	cl_31	0.0577433	0.324139	0.00348874	0.152485	0.793276	0.467227	0.680291	0.316883	0.602988	0.963717	0.605511	0.556607	0.66649	0.584762	0.517991
H	cl_32	0.161568	0.0669638	0.00412613	0.0695389	0.614232	0.577472	0.345516	0.316883	0.478444	0.883152	0.578125	0.605357	0.664016	0.60781	0.534483
H	cl_33	0.616861	0.121028	0.27113	0.103059	0.541772	0.863308	0.446038	0.854674	0.503844	0.851355	0.528058	0.589286	0.563097	0.596952	0.541729
H	cl_34	0.43854	0.00154244	0.831079	0.0435139	0.150632	0.784604	0.104886	0.971935	0.478444	0.566826	0.543347	0.682143	0.487628	0.62	0.597951
H	cl_35	0.0786392	0.0421271	0.910704	0.0136024	0.0344232	0.467227	0.278	0.973443	0.435277	0.336583	0.597446	0.616071	0.506539	0.645524	0.642929
H	cl_36	0.779221	0.0032186	0.120657	0.176623	0.245379	0.918268	0.104886	0.655897	0.61077	0.682063	0.484207	0.669464	0.588901	0.580381	0.57921
H	cl_37	0.402628	0.0308766	0.617829	0.216694	0.027822	0.77444	0.231246	0.887895	0.661186	0.336583	0.546707	0.623929	0.528632	0.573333	0.649425
H	cl_38	0.0203116	0.0243106	0.0918186	0.421222	0.370562	0.467227	0.208716	0.655897	0.778524	0.734842	0.6292	0.629286	0.596324	0.54781	0.56097
H	cl_39	0.100814	0.729957	0.93835	0.585069	0.616872	0.525364	0.848039	0.977216	0.880616	0.883152	0.591566	0.48	0.504595	0.532571	0.534233
H	cl_4	0.0704966	0.73714	0.638384	0.387908	0.0583194	0.467227	0.848039	0.887895	0.753716	0.419749	0.600974	0.519464	0.527041	0.551429	0.628936
H	cl_40	0.251963	0.0724247	0.512136	0.541934	0.0623204	0.644858	0.345516	0.887895	0.850948	0.419749	0.564012	0.603393	0.537646	0.536381	0.626937
H	cl_41	0.758457	0.169511	0.396861	0.335544	0.675118	0.913949	0.509983	0.862316	0.74284	0.910503	0.517305	0.579107	0.548604	0.557333	0.528736
H	cl_42	0.174831	0.711446	0.567239	0.697671	0.18558	0.577472	0.845691	0.887895	0.909757	0.632789	0.575773	0.521429	0.532874	0.476762	0.590205
H	cl_43	0.507265	0.167685	0.450665	0.159822	0.195707	0.800705	0.508837	0.877975	0.602988	0.644727	0.53713	0.579464	0.543302	0.583619	0.588206
H	cl_44	0.419511	0.0615643	0.658333	0.110628	0.291268	0.784604	0.345516	0.898191	0.526232	0.692745	0.544523	0.606071	0.525097	0.593524	0.570965
H	cl_45	0.393906	0.000532845	0.932894	0.03773	0.0954354	0.76605	0.0468903	0.974418	0.478444	0.488608	0.545531	0.690179	0.495228	0.617905	0.608446
H	cl_46	0.133332	0.0327715	0.625219	0.0733144	0.335497	0.545731	0.240324	0.887895	0.478444	0.717068	0.583837	0.622857	0.471898	0.606476	0.565717
H	cl_47	0.0231073	0.132526	0.211805	0.659464	0.483954	0.467227	0.447134	0.819288	0.909757	0.826951	0.626512	0.586429	0.571403	0.526286	0.547726
H	cl_48	0.0284888	0.774891	0.630708	0.060927	0.246554	0.467227	0.870491	0.887895	0.478444	0.682063	0.615591	0.515714	0.526158	0.605333	0.574713
H	cl_49	0.0242263	0.0743435	0.558159	0.692384	0.450121	0.467227	0.345516	0.887895	0.909757	0.784369	0.625504	0.6025	0.533581	0.523619	0.551474
H	cl_5	0.662071	0.0175916	0.296057	0.0529591	0.337354	0.886202	0.19975	0.854674	0.478444	0.717068	0.47547	0.636607	0.559915	0.615048	0.434533
H	cl_50	0.726425	0.000281213	0.962988	0.00358079	0.00064118	0.912281	0.0329957	0.987925	0.323373	0.0710308	0.519657	0.70875	0.502828	0.672952	0.732134
H	cl_51	0.443	0.778991	0.241717	0.955349	0.82387	0.784604	0.870491	0.854674	0.988679	0.963717	0.541835	0.515893	0.565394	0.503429	0.514993
H	cl_52	0.618289	0.00967684	0.778054	0.0371972	0.0317871	0.863308	0.144056	0.953585	0.478444	0.336583	0.52789	0.648571	0.51626	0.623619	0.645927
H	cl_53	0.124093	0.00640502	0.89176	0.0199286	0.0294837	0.539267	0.132622	0.973443	0.478444	0.336583	0.585853	0.656786	0.507953	0.638286	0.648176
H	cl_54	0.449214	0.103383	0.361667	0.20366	0.26056	0.786683	0.416751	0.854674	0.651711	0.682063	0.542339	0.59375	0.552315	0.575619	0.576712
H	cl_55	0.458203	0.00991013	0.571146	0.152448	0.3487	0.789628	0.144056	0.887895	0.602988	0.717068	0.537634	0.634464	0.529516	0.577143	0.557971
H	cl_56	0.34673	6.37196e-05	0.981221	0.00607242	0.0464626	0.717935	0.0224293	0.996883	0.356249	0.403966	0.548387	0.711429	0.501414	0.649905	0.624688
H	cl_57	0.459868	0.00890012	0.988852	0.0437718	0.087036	0.789628	0.144056	0.997352	0.478444	0.486296	0.536626	0.633214	0.499116	0.606095	0.603198
H	cl_58	0.0148908	0.0349791	0.0322623	0.00826696	0.560481	0.467227	0.251279	0.493754	0.41571	0.862002	0.635585	0.621071	0.622305	0.656571	0.53973
H	cl_59	0.00756173	0.142776	0.4594	0.351369	0.8511	0.467227	0.448725	0.877975	0.753716	0.963717	0.648858	0.584286	0.542418	0.555429	0.512994
H	cl_6	0.225593	0.263238	0.542478	0.166559	0.21676	0.644858	0.634379	0.887895	0.609329	0.682063	0.567708	0.564464	0.534995	0.582286	0.584208
H	cl_60	0.337768	0.0995402	0.496389	0.250536	0.133646	0.711943	0.416751	0.887895	0.685065	0.536581	0.553595	0.594821	0.53906	0.568381	0.602199
H	cl_61	0.0579723	0.708786	0.84776	0.971793	0.255266	0.467227	0.845691	0.973443	0.988679	0.682063	0.605679	0.521607	0.488865	0.497714	0.577461
H	cl_62	0.115077	0.38865	0.653472	0.829492	0.560791	0.535741	0.706727	0.898191	0.975105	0.862002	0.58787	0.549643	0.525804	0.512952	0.53973
H	cl_63	0.772035	0.000205849	0.357941	0.00367469	0.094744	0.918228	0.0329957	0.854674	0.323373	0.488608	0.516297	0.713214	0.552669	0.672381	0.613693
H	cl_64	0.0753756	0.15927	0.172819	0.0522022	0.168108	0.467227	0.487506	0.770027	0.478444	0.585883	0.599294	0.581071	0.578119	0.615429	0.593953
H	cl_65	0.377344	0.00292344	0.573866	0.112694	0.331316	0.759	0.104886	0.887895	0.528909	0.717068	0.456821	0.649643	0.528279	0.582476	0.557971
H	cl_66	0.354523	0.00301214	0.670437	0.0687176	0.195982	0.729778	0.104886	0.901821	0.478444	0.644727	0.540659	0.633929	0.519265	0.584952	0.569215
H	cl_67	0.887692	0.0108364	0.985554	0.228989	0.224667	0.953608	0.146708	0.996883	0.673067	0.682063	0.506888	0.625179	0.49894	0.561143	0.570715
H	cl_68	0.30973	0.359293	0.904032	0.29841	0.306825	0.690031	0.706391	0.973443	0.702838	0.710472	0.556788	0.447143	0.50707	0.438095	0.569715
H	cl_69	0.583245	0.340026	0.352029	0.18284	0.20864	0.855605	0.698581	0.854674	0.615989	0.678552	0.530746	0.555	0.553376	0.579238	0.585707
H	cl_7	0.440144	0.217137	0.432122	0.178533	0.0775374	0.784604	0.57296	0.877975	0.61077	0.462596	0.543179	0.571071	0.545069	0.58	0.62019
H	cl_70	0.323871	0.440497	0.308664	0.115481	0.0206546	0.703719	0.721186	0.854674	0.534858	0.316104	0.555108	0.544464	0.558324	0.593524	0.657421
H	cl_71	0.0174417	0.678741	0.474194	0.24561	0.261201	0.467227	0.845691	0.878506	0.685065	0.682063	0.632392	0.523929	0.541004	0.568952	0.576462
H	cl_72	0.253133	0.0238264	0.326915	0.0304739	0.1181	0.644858	0.208716	0.854674	0.478444	0.53051	0.563844	0.63	0.556204	0.628571	0.606447
H	cl_73	0.0595417	0.356823	0.63341	0.264584	0.192382	0.467227	0.706391	0.887895	0.685065	0.644727	0.605007	0.553036	0.527395	0.566286	0.588706
H	cl_74	0.222223	0.13748	0.494504	0.296968	0.715947	0.644858	0.447134	0.887895	0.702838	0.936852	0.568212	0.585536	0.539236	0.562095	0.475012
H	cl_75	0.994859	0.121647	0.311917	0.389193	0.637275	0.994859	0.446038	0.854674	0.753716	0.883152	0.499496	0.583393	0.554259	0.548	0.530235
H	cl_76	0.833352	0.142007	0.170322	0.264121	0.575097	0.934202	0.448725	0.770027	0.685065	0.870922	0.511089	0.57875	0.573171	0.561905	0.535732
H	cl_77	0.36675	0.0746	0.593469	0.183747	0.626907	0.750558	0.345516	0.887895	0.615989	0.883152	0.546203	0.593929	0.528102	0.572381	0.530485
H	cl_78	0.67184	0.0426906	0.550224	0.121866	0.443164	0.88985	0.278	0.887895	0.553783	0.779968	0.521673	0.60625	0.531283	0.58381	0.547726
H	cl_79	0.728788	0.362416	0.862512	0.263904	0.0483176	0.912281	0.706391	0.973443	0.685065	0.404948	0.519489	0.5525	0.489926	0.566476	0.634433
H	cl_8	0.807004	0.527916	0.0430691	0.456261	0.133446	0.918268	0.790751	0.572119	0.791643	0.536581	0.513777	0.536429	0.615765	0.544381	0.602199
H	cl_80	0.92549	0.206686	0.103621	0.405435	0.8714	0.955412	0.568387	0.655897	0.763173	0.974045	0.494624	0.572679	0.593142	0.549524	0.488756
H	cl_81	0.121771	0.392459	0.170526	0.227204	0.344465	0.535792	0.706727	0.770027	0.673067	0.717068	0.586358	0.450714	0.578473	0.57181	0.564468
H	cl_82	0.0184276	0.510067	0.0873638	0.153273	0.680583	0.467227	0.783082	0.655897	0.602988	0.91437	0.631552	0.538036	0.597914	0.584952	0.528236
H	cl_83	0.0655087	0.772573	0.301782	0.470201	0.614525	0.467227	0.870491	0.854674	0.791643	0.883152	0.602823	0.516786	0.559208	0.543048	0.534483
H	cl_84	0.390232	0.0300518	0.862529	0.24785	0.491758	0.76605	0.229962	0.973443	0.685065	0.830356	0.548051	0.624821	0.489926	0.568762	0.546977
H	cl_85	0.228938	0.125977	0.997526	0.340736	0.674297	0.644858	0.447134	0.997526	0.743581	0.910503	0.567036	0.587857	0.499647	0.556571	0.528736
H	cl_86	0.169722	0.422154	0.0664374	0.214861	0.629721	0.577472	0.714371	0.655897	0.661186	0.883152	0.576613	0.54625	0.604984	0.573714	0.532984
H	cl_87	0.23013	0.203571	0.67329	0.142205	0.281747	0.644858	0.564228	0.901821	0.602988	0.692745	0.566868	0.573036	0.524214	0.587048	0.573213
H	cl_88	0.29981	0.0687609	0.43828	0.0496044	0.118907	0.681857	0.345516	0.877975	0.478444	0.53051	0.557796	0.604464	0.544362	0.616381	0.605947
H	cl_89	0.406899	0.0523622	0.867343	0.143113	0.102468	0.77444	0.317785	0.973443	0.602988	0.494091	0.546371	0.611607	0.490279	0.587048	0.611194
H	cl_9	0.856252	0.543884	0.733388	0.716415	0.336562	0.93857	0.792012	0.935103	0.926783	0.717068	0.510249	0.535	0.519618	0.521714	0.565467
H	cl_90	0.811311	0.445287	0.617768	0.997433	0.310831	0.918268	0.722309	0.887895	1	0.710472	0.513441	0.543929	0.528632	0.499619	0.568966
H	cl_91	0.120237	0.058531	0.312136	0.035854	0.335956	0.535741	0.339135	0.854674	0.478444	0.717068	0.586526	0.608571	0.557794	0.624381	0.565467
H	cl_92	0.0355613	0.15691	0.712033	0.0390046	0.0870157	0.467227	0.484494	0.924855	0.478444	0.486296	0.616935	0.58125	0.478791	0.622286	0.616192
H	cl_93	0.100763	0.0211848	0.616183	0.033196	0.0606053	0.525364	0.208716	0.887895	0.478444	0.419749	0.591566	0.6325	0.528809	0.626476	0.627686
H	cl_94	0.0313927	0.27541	0.4867	0.159823	0.653832	0.467227	0.640905	0.887895	0.602988	0.892125	0.620128	0.562857	0.460057	0.583619	0.530735
H	cl_95	0.373762	0.396108	0.733731	0.607494	0.635264	0.756116	0.706727	0.935103	0.889499	0.883152	0.549731	0.548929	0.480382	0.469333	0.532484
H	cl_96	0.115416	0.128502	0.842473	0.0751713	0.258561	0.535741	0.447134	0.973443	0.478444	0.682063	0.587534	0.587143	0.511488	0.605333	0.576712
H	cl_97	0.0762086	0.0379607	0.881179	0.0118995	0.15942	0.467227	0.267243	0.973443	0.435277	0.566826	0.598286	0.618571	0.49134	0.648381	0.595202
H	cl_98	0.243974	0.45211	0.0895403	0.930671	0.816143	0.644858	0.728431	0.655897	0.988679	0.963717	0.564852	0.543214	0.596854	0.494667	0.515992
H	cl_99	0.714126	0.582785	0.997522	0.380599	0.357926	0.908788	0.79435	0.997526	0.753716	0.719631	0.520497	0.531607	0.500353	0.552	0.437531
Supplemental Table III. Wilcoxon tests were performed in all 5 irAE conditions (Hepatitis, Colitis, Thyroiditis, Hepatitis/Colitis and Hepatitis/Colitis/Thyroiditis).
Corrected p-values were calculated using the FDR. AUCs were extracted from ROC curves for each feature and condition.
(A) Wilcoxon test were performed for 55 flow cytometry and 13 biochemical features.
(B) Wilcoxon tests were performed for 115 features containing clinical parameters (f001-f034) and frequencies of cell populations manually gated from flow cytometry data (f041-f120)
using the DURAClone IM Tubes and the Exhaustion CD8 panel (EXH_CD8).
(C) Wilcoxon tests were performed for 115 features described in (B). Only CMV positive samples, therefore CMV was not tested.
(D) Wilcoxon tests were performed for 115 features described in (B). Only CMV negative samples, therefore CMV was not tested.
(E) Wilcoxon tests were performed for 10 metaclusters (cl_1-cl_10) of FlowSOM B cell clustering .
(F) Wilcoxon tests were performed for 49 clusters (cl_1-cl_49) of FlowSOM B cell clustering .
(G) Wilcoxon tests were performed for 10 metaclusters (cl_1-cl_10) of FlowSOM T cell clustering .
(H) Wilcoxon tests were performed for 100 clusters (cl_1-cl_100) of FlowSOM T cell clustering .

## Sheet: Supplemental Table IV
Data	Hepatitis				Colitis				Thyroiditis				Hepatitis|Colitis				Hepatitis|Colitis|Thyroiditis
	Feature	p-value	FDR	best AUC	Feature	p-value	FDR	best AUC	Feature	p-value	FDR	best AUC	Feature	p-value	FDR	best AUC	Feature	p-value	FDR	best AUC
Previously reported features	f28_28123888_CD4+_%	0.0203156	0.502185	0.629536	f28_28123888_CD4+_%	0.0081198	0.552147	0.652321	f12_31572933_Platelets_c/nl	0.00540142	0.34559	0.659244	f27_29309048_CD3+_%	0.0488183	0.966724	0.617143	f51_29309048_CD19+_CD21++_memory_%	0.000846711	0.0519296	0.727136
Extended set features	f057_CD4+_ Tem	0.00153872	0.467227	0.676747	f110_immature_neutrophils	0.00278127	0.104886	0.670357	f023_platelets	0.00540142	0.316883	0.659244	f047_Lymphocytes	0.00555985	0.356249	0.664762	f089_CD38-_CD27-_B-cells	0.00094081	0.0710308	0.725137
B-cell clusters	cl_2	0.00540943	0.467227	0.655242	cl_5	0.00379945	0.417258	0.666429	cl_14	0.00912603	0.854674	0.649169	cl_3	0.000917038	0.903559	0.696952	cl_13	0.00120269	0.419749	0.72039
B-cell meta clusters	cl_2	0.0612851	0.681857	0.604503	cl_3	0.104188	0.719324	0.593571	cl_3	0.0585415	0.94588	0.608342	cl_2	0.0503085	0.986943	0.616381	cl_6	0.000965854	0.7039	0.724638
T-cell clusters	cl_59	0.00756173	0.467227	0.648858	cl_63	0.000205849	0.0329957	0.713214	cl_31	0.00348874	0.316883	0.66649	cl_50	0.0035808	0.323373	0.672952	cl_50	0.00064118	0.0710308	0.732134
T-cell meta clusters	cl_1	0.00587966	0.918228	0.65373	cl_1	0.00397605	0.816392	0.665714	cl_4	0.0018346	0.877975	0.678332	cl_2	0.16958	0.478444	0.581714	cl_4	0.0639716	0.566826	0.626187
Extended in CMV+	f057_CD4+_ Tem	7.18642e-05	0.00819252	0.809172	f116_CD8+_CD160-_CD244+_T-cells	0.0282064	0.778705	0.680492	f086_IgD+_IgM-_B-cells	0.00977786	0.573939	0.713518	f047_Lymphocytes	0.0130164	0.648006	0.732742	f091_non-switched_memory_B-cells	0.0407244	0.871172	0.718346
Extended in CMV-	f042_Monocytes	0.00942848	0.799942	0.705177	f050_CD4+_T-cells	0.00280243	0.20142	0.739541	f034_Immature_granulocytes(abs)	0.0166706	0.63875	0.686184	f042_Monocytes	0.0173234	0.876971	0.688131	f053_CD56++_NK-cells	0.00296814	0.252572	0.766234
Supplemental Table IV. Summary of the most discriminatory markers.
For all datasets analyzed, the most discriminatory features in all 5 irAE conditions (Hepatitis, Colitis, Thyroiditis, Hepatitis/Colitis and Hepatitis/Colitis/Thyroiditis) were summarized.
For each feature and irAE condition, the best AUC and corresponding feature identifier, p-value and FDR corrected p-value are reported.
